# Supplementary material for: DEPDC1B, CDCA2, APOBEC3B, and TYMS are potential hub genes and therapeutic targets for diagnosing dialysis patients with heart failure
Source: Front Cardiovasc Med. 2025 Jan 8;11:1442238. doi: 10.3389/fcvm.2024.1442238 (PMC11752391; doi:10.3389/fcvm.2024.1442238)
Supplement: Supplementary file 2 [file Table1.xlsx]

## Sheet: Table S1
	GeneSymbol	baseMean	log2FoldChange	lfcSE	stat	pvalue	padj	trend
EMP1	EMP1	141.78	1.59017	0.307495	5.17139	2.32361e-07	0.0104543	Up
NPIPA9	NPIPA9	42.4475	-2.36326	0.468245	-5.04707	4.48643e-07	0.0104543	Down
DACT1	DACT1	35.6368	1.82348	0.374015	4.87543	1.08571e-06	0.0168661	Up
NPIPA7	NPIPA7	12.2029	3.15568	0.658081	4.79528	1.62446e-06	0.0189266	Up
LAMP3	LAMP3	56.5049	2.30821	0.489246	4.71789	2.38306e-06	0.022212	Up
BOLA2B	BOLA2B	12.7488	2.77711	0.685846	4.04917	5.13997e-05	0.248697	Up
HERC5	HERC5	697.403	1.60694	0.397719	4.04038	5.33638e-05	0.248697	Up
MACROD2	MACROD2	30.034	1.85432	0.446076	4.15695	3.22519e-05	0.248697	Up
RSAD2	RSAD2	1112.51	2.38978	0.580034	4.12007	3.78756e-05	0.248697	Up
SPATS2L	SPATS2L	222.358	1.33196	0.327762	4.06381	4.82791e-05	0.248697	Up
USP18	USP18	276.491	2.18197	0.557016	3.91726	8.95618e-05	0.379449	Up
IFIT1	IFIT1	1489.68	2.18182	0.560082	3.89553	9.7983e-05	0.380533	Up
BCL2L14	BCL2L14	9.92335	2.18669	0.577269	3.78799	0.000151872	0.471857	Up
MND1	MND1	6.4643	1.67458	0.438904	3.81536	0.000135983	0.471857	Up
TMEM132C	TMEM132C	3.00094	-1.96817	0.517357	-3.80427	0.00014222	0.471857	Down
CREB3L3	CREB3L3	5.32687	2.17581	0.58649	3.70989	0.000207346	0.554884	Up
DNAH8	DNAH8	17.517	1.7982	0.483736	3.71732	0.000201351	0.554884	Up
KLHL14	KLHL14	61.6466	1.75773	0.474867	3.70152	0.000214315	0.554884	Up
TUBB2A	TUBB2A	34.5323	1.35187	0.367893	3.67462	0.000238206	0.584281	Up
CCL2	CCL2	54.5104	2.03938	0.562887	3.62308	0.000291117	0.593588	Up
FAM167A	FAM167A	48.2567	1.09836	0.303292	3.62146	0.000292947	0.593588	Up
FCRL5	FCRL5	372.874	1.60762	0.441345	3.64254	0.000269963	0.593588	Up
TNFRSF6B	TNFRSF6B	64.0496	-0.630712	0.173512	-3.63497	0.00027801	0.593588	Not
AC025887.2	AC025887.2	2.43326	3.42822	0.949821	3.60933	0.000306986	0.596116	Up
EMX1	EMX1	8.54556	3.78828	1.05403	3.59409	0.000325522	0.606825	Up
AC132872.3	AC132872.3	36.7567	-0.5652	0.16099	-3.51078	0.0004468	0.612237	Not
AF131216.4	AF131216.4	4.02914	1.52019	0.428099	3.55103	0.000383729	0.612237	Up
AL589743.1	AL589743.1	5.42269	1.92494	0.547036	3.51886	0.000433408	0.612237	Up
ALOX15	ALOX15	9.51849	1.9925	0.557718	3.5726	0.000353454	0.612237	Up
GPRC5B	GPRC5B	9.00487	1.61506	0.461032	3.50315	0.000459795	0.612237	Up
LINC00520	LINC00520	2.56143	-2.559	0.726511	-3.52231	0.000427798	0.612237	Down
LINC00599	LINC00599	2.45204	3.86645	1.08698	3.55705	0.000375038	0.612237	Up
LINC01480	LINC01480	40.8003	0.968429	0.274869	3.52323	0.000426318	0.612237	Not
PRR33	PRR33	426.537	-0.522555	0.1486	-3.51652	0.000437251	0.612237	Not
SPTLC1P1	SPTLC1P1	6.08889	1.69897	0.47758	3.55747	0.00037445	0.612237	Up
ILDR1	ILDR1	12.1433	1.42008	0.40802	3.48043	0.000500614	0.648072	Up
HESX1	HESX1	19.1971	1.95019	0.563037	3.4637	0.000532799	0.671096	Up
CHAC2	CHAC2	29.537	0.860806	0.252033	3.41545	0.000636768	0.715053	Not
DEPDC1B	DEPDC1B	16.8673	1.19731	0.350616	3.41488	0.000638093	0.715053	Up
EBF1	EBF1	34.1928	1.19039	0.348863	3.4122	0.000644413	0.715053	Up
PEG10	PEG10	28.5297	1.26393	0.369687	3.41892	0.000628693	0.715053	Up
SEMA3G	SEMA3G	27.3027	0.891134	0.260337	3.42301	0.000619324	0.715053	Not
CLIC4P1	CLIC4P1	3.00405	1.47302	0.435104	3.38545	0.000710619	0.752675	Up
DBN1	DBN1	256.192	-0.849492	0.250588	-3.39	0.000698922	0.752675	Not
TRGVA	TRGVA	7.8091	-1.24189	0.368157	-3.37327	0.000742823	0.7693	Down
AC006058.1	AC006058.1	6.48411	1.69119	0.503626	3.35803	0.000784998	0.795305	Up
ANKRD20A9P	ANKRD20A9P	1.62057	3.84272	1.14809	3.34705	0.000816778	0.809897	Up
IKBKGP1	IKBKGP1	22.389	-1.59208	0.477619	-3.33336	0.000858034	0.817079	Down
ISG15	ISG15	1781.28	1.78246	0.534788	3.33302	0.000859086	0.817079	Up
NRADDP	NRADDP	23.7324	-0.800168	0.241448	-3.31404	0.000919596	0.849828	Not
TRIM45	TRIM45	11.8259	1.07834	0.325695	3.31089	0.00092999	0.849828	Up
AC092723.5	AC092723.5	2.32566	2.49135	0.776541	3.20827	0.00133538	0.91185	Up
AC100801.2	AC100801.2	36.2765	-5.55326	1.76069	-3.15402	0.00161037	0.91185	Down
AL445426.1	AL445426.1	27.8001	-1.55895	0.479791	-3.24924	0.00115715	0.91185	Down
APOBEC3H	APOBEC3H	83.4657	0.646296	0.202804	3.18679	0.0014386	0.91185	Not
BTNL2	BTNL2	1.27303	3.03414	0.95398	3.1805	0.00147019	0.91185	Up
CD80	CD80	15.6283	1.17589	0.372397	3.15763	0.00159059	0.91185	Up
CDCA2	CDCA2	16.2334	1.38586	0.432444	3.20471	0.00135197	0.91185	Up
COBLL1	COBLL1	111.816	1.10197	0.345979	3.18509	0.00144711	0.91185	Up
COL4A4	COL4A4	61.9622	1.08429	0.337009	3.2174	0.0012936	0.91185	Up
CXCL1	CXCL1	45.5055	-1.99751	0.618148	-3.23144	0.00123167	0.91185	Down
CXCL5	CXCL5	182.184	-1.99843	0.630982	-3.16718	0.00153926	0.91185	Down
DIPK1A	DIPK1A	128.985	0.573048	0.178868	3.20374	0.00135653	0.91185	Not
F8	F8	76.5033	0.438609	0.135229	3.24344	0.00118094	0.91185	Not
FN1	FN1	65.6597	1.21006	0.369023	3.2791	0.0010414	0.91185	Up
IFNG-AS1	IFNG-AS1	26.8988	1.43335	0.453428	3.16115	0.0015715	0.91185	Up
KCNK10	KCNK10	7.13626	1.90759	0.601508	3.17135	0.00151733	0.91185	Up
KCTD13	KCTD13	534.36	-0.279426	0.088761	-3.14807	0.00164354	0.91185	Not
LINC00643	LINC00643	1.89279	3.66142	1.14066	3.20992	0.00132774	0.91185	Up
METTL22	METTL22	272.55	-0.283367	0.0875842	-3.23537	0.00121486	0.91185	Not
MIR193BHG	MIR193BHG	5.15878	1.80393	0.564996	3.19282	0.00140889	0.91185	Up
MIR3681HG	MIR3681HG	3.22671	2.88052	0.884587	3.25634	0.00112858	0.91185	Up
MOXD1	MOXD1	10.5142	1.56761	0.483678	3.24101	0.00119107	0.91185	Up
PAPSS2	PAPSS2	171.057	0.510497	0.160456	3.18153	0.00146497	0.91185	Not
PAX5	PAX5	409.395	1.12265	0.356433	3.14968	0.00163451	0.91185	Up
PCAT19	PCAT19	2.5607	2.4697	0.764884	3.22886	0.00124283	0.91185	Up
PHKA1	PHKA1	4.88986	2.54657	0.78388	3.24867	0.00115947	0.91185	Up
PLCB2	PLCB2	8630.29	-0.368786	0.11401	-3.23467	0.00121784	0.91185	Not
PMEPA1	PMEPA1	48.2669	0.895095	0.280975	3.18567	0.00144417	0.91185	Not
RGS16	RGS16	11.8735	1.22305	0.378873	3.22813	0.00124604	0.91185	Up
SCART1	SCART1	148.174	-1.07014	0.329616	-3.24663	0.00116778	0.91185	Down
SLCO5A1	SLCO5A1	9.77223	1.51552	0.480144	3.1564	0.00159732	0.91185	Up
STK4-AS1	STK4-AS1	1.89947	2.72879	0.856611	3.18557	0.00144469	0.91185	Up
TRNP1	TRNP1	42.6763	0.867605	0.274232	3.16376	0.00155743	0.91185	Not
IFIT2	IFIT2	2359.24	1.62145	0.516388	3.13999	0.00168956	0.926356	Up
AC079305.4	AC079305.4	11.613	0.900468	0.287244	3.13485	0.00171943	0.931771	Not
LINC02397	LINC02397	87.9184	1.12794	0.361285	3.12202	0.00179614	0.960331	Up
ZNF418	ZNF418	31.0337	0.845695	0.271124	3.11921	0.00181335	0.960331	Not
RNGTT	RNGTT	346.216	0.366935	0.118003	3.10955	0.00187371	0.98115	Not
AC138627.1	AC138627.1	1.43687	2.95003	0.952696	3.09651	0.00195812	0.981251	Up
BHLHE41	BHLHE41	37.6619	1.15399	0.371833	3.1035	0.00191243	0.981251	Up
CDC6	CDC6	36.1821	1.16457	0.376007	3.09721	0.00195353	0.981251	Up
MLH3	MLH3	444.574	-0.653604	0.210908	-3.099	0.00194177	0.981251	Not
AXL	AXL	25.0831	1.36269	0.441624	3.08563	0.00203125	0.986086	Up
FAAH	FAAH	224.95	-0.72022	0.233161	-3.08894	0.00200875	0.986086	Not
NCAM2	NCAM2	3.37135	2.11737	0.685516	3.08872	0.00201017	0.986086	Up
AL445490.1	AL445490.1	42.9104	1.5119	0.490523	3.08223	0.00205456	0.987122	Up
AC063977.6	AC063977.6	17.4436	-0.870246	0.283046	-3.07458	0.00210801	0.99234	Not
DENND2A	DENND2A	2.43294	3.27425	1.06415	3.07687	0.00209188	0.99234	Up
A1BG	A1BG	65.5042	-0.671177	0.265635	-2.52669	0.0115144	0.999547	Not
A1BG-AS1	A1BG-AS1	22.7622	-0.14844	0.223636	-0.663755	0.506847	0.999547	Not
A1CF	A1CF	1.30543	0.965946	1.03915	0.929553	0.352603	0.999547	Not
A2M	A2M	91.565	0.0222966	0.509865	0.0437303	0.965119	0.999547	Not
A2M-AS1	A2M-AS1	24.433	-0.0906393	0.48052	-0.188627	0.850385	0.999547	Not
A2ML1	A2ML1	3.29301	-0.44613	0.500773	-0.890882	0.372992	0.999547	Not
A2ML1-AS1	A2ML1-AS1	0.181645	0.217052	2.99428	0.0724889	0.942213	0.999547	Not
A2ML1-AS2	A2ML1-AS2	0.182092	0.823717	2.99428	0.275097	0.783242	0.999547	Not
A2MP1	A2MP1	81.0932	-0.203959	0.401572	-0.507901	0.611522	0.999547	Not
A3GALT2	A3GALT2	2.26722	-0.427618	0.892535	-0.479105	0.631864	0.999547	Not
A4GALT	A4GALT	0.891761	0.494283	1.5547	0.317928	0.75054	0.999547	Not
A4GNT	A4GNT	1.62523	0.0922267	1.03011	0.0895312	0.92866	0.999547	Not
AAAS	AAAS	556.217	-0.100199	0.0924064	-1.08433	0.278217	0.999547	Not
AACS	AACS	181.393	0.0781237	0.135247	0.577636	0.56351	0.999547	Not
AACSP1	AACSP1	0.169241	0.439003	2.99428	0.146614	0.883437	0.999547	Not
AADAC	AADAC	0.364185	1.57698	2.99104	0.527234	0.598031	0.999547	Not
AADACL2	AADACL2	0.221103	0.63136	2.99428	0.210855	0.833	0.999547	Not
AADACL2-AS1	AADACL2-AS1	0.487082	2.29276	2.77811	0.825296	0.409203	0.999547	Not
AADACL3	AADACL3	0.182092	0.823717	2.99428	0.275097	0.783242	0.999547	Not
AADACL4	AADACL4	0.277326	0.660959	2.47142	0.267441	0.78913	0.999547	Not
AADACP1	AADACP1	0.553162	2.76319	2.69068	1.02695	0.304445	0.999547	Not
AADAT	AADAT	0.274225	-0.360018	2.50864	-0.143511	0.885887	0.999547	Not
AAGAB	AAGAB	525.579	0.0560738	0.0852083	0.658078	0.510488	0.999547	Not
AAK1	AAK1	1563.48	-0.00148641	0.181683	-0.00818132	0.993472	0.999547	Not
AAMDC	AAMDC	20.1317	0.177047	0.226224	0.782621	0.43385	0.999547	Not
AAMP	AAMP	1195.21	-0.144836	0.211731	-0.684057	0.493939	0.999547	Not
AANAT	AANAT	36.349	0.260679	0.23092	1.12887	0.258952	0.999547	Not
AAR2	AAR2	455.681	-0.0150192	0.170893	-0.0878864	0.929967	0.999547	Not
AARD	AARD	1.6142	0.643016	0.849127	0.757268	0.44889	0.999547	Not
AARS1	AARS1	771.746	0.054128	0.178696	0.302906	0.761962	0.999547	Not
AARS2	AARS2	256.935	-0.121526	0.110137	-1.10341	0.269851	0.999547	Not
AARSD1	AARSD1	194.012	-0.0634986	0.152819	-0.415514	0.677765	0.999547	Not
AASDH	AASDH	217.258	0.037845	0.12488	0.30305	0.761852	0.999547	Not
AASDHPPT	AASDHPPT	353.897	0.104771	0.118818	0.881783	0.377894	0.999547	Not
AASS	AASS	58.2426	0.0511671	0.38411	0.133209	0.894028	0.999547	Not
AATBC	AATBC	1204.9	-0.151414	0.268189	-0.564578	0.572361	0.999547	Not
AATF	AATF	1161.65	-0.00256838	0.130194	-0.0197273	0.984261	0.999547	Not
AATK	AATK	335.932	-0.342604	0.244385	-1.4019	0.160944	0.999547	Not
ABALON	ABALON	4.82532	0.492901	0.512015	0.962669	0.335713	0.999547	Not
ABAT	ABAT	467.608	-0.0510369	0.14331	-0.356128	0.721744	0.999547	Not
ABBA01000935.2	ABBA01000935.2	0.874869	2.15012	1.80469	1.19141	0.233493	0.999547	Not
ABBA01010928.1	ABBA01010928.1	0.182092	0.823717	2.99428	0.275097	0.783242	0.999547	Not
ABBA01045074.1	ABBA01045074.1	0.24279	1.04567	2.99428	0.349222	0.726923	0.999547	Not
ABBA01045074.2	ABBA01045074.2	0.121395	0.601765	2.99428	0.200972	0.840721	0.999547	Not
ABCA1	ABCA1	340.749	-0.13019	0.344161	-0.378283	0.70522	0.999547	Not
ABCA10	ABCA10	17.2182	0.729924	0.332852	2.19294	0.0283119	0.999547	Not
ABCA11P	ABCA11P	6.42565	0.147925	0.482762	0.306414	0.75929	0.999547	Not
ABCA12	ABCA12	1.78217	2.62029	1.10433	2.37275	0.0176564	0.999547	Up
ABCA13	ABCA13	138.858	0.179715	0.672985	0.267041	0.789437	0.999547	Not
ABCA17P	ABCA17P	4.3277	-0.587651	0.456086	-1.28846	0.197584	0.999547	Not
ABCA2	ABCA2	2507.02	-0.413599	0.185476	-2.22993	0.0257519	0.999547	Not
ABCA3	ABCA3	165.232	-0.270295	0.162881	-1.65946	0.097023	0.999547	Not
ABCA4	ABCA4	0.470755	-1.04063	1.31173	-0.793328	0.427587	0.999547	Not
ABCA5	ABCA5	274.453	0.0314574	0.226698	0.138764	0.889637	0.999547	Not
ABCA6	ABCA6	12.3494	0.772115	0.48336	1.59739	0.110179	0.999547	Not
ABCA7	ABCA7	3284.42	-0.198723	0.133267	-1.49116	0.13592	0.999547	Not
ABCA8	ABCA8	0.183877	0.853314	2.69375	0.316776	0.751414	0.999547	Not
ABCA9	ABCA9	9.2089	0.885257	0.547221	1.61773	0.10572	0.999547	Not
ABCA9-AS1	ABCA9-AS1	0.157753	0.63136	2.99428	0.210855	0.833	0.999547	Not
ABCB1	ABCB1	248.494	-0.294662	0.232614	-1.26674	0.205247	0.999547	Not
ABCB10	ABCB10	416.25	0.142838	0.118203	1.20841	0.226888	0.999547	Not
ABCB10P1	ABCB10P1	0.0323579	-0.0344935	2.99428	-0.0115198	0.990809	0.999547	Not
ABCB10P3	ABCB10P3	0.434173	2.40585	2.81728	0.853961	0.393127	0.999547	Not
ABCB10P4	ABCB10P4	0.411687	2.32663	2.97363	0.78242	0.433968	0.999547	Not
ABCB11	ABCB11	0.380277	-1.50096	1.81313	-0.827831	0.407766	0.999547	Not
ABCB4	ABCB4	25.7381	0.554248	0.34199	1.62066	0.105091	0.999547	Not
ABCB5	ABCB5	0.203533	-0.167659	2.24303	-0.0747467	0.940416	0.999547	Not
ABCB6	ABCB6	97.6725	0.163048	0.21588	0.755272	0.450086	0.999547	Not
ABCB7	ABCB7	366.318	-0.0982327	0.0969977	-1.01273	0.311188	0.999547	Not
ABCB8	ABCB8	517.576	-0.143969	0.102872	-1.39949	0.161665	0.999547	Not
ABCB9	ABCB9	47.0081	0.766357	0.378724	2.02352	0.0430193	0.999547	Not
ABCC1	ABCC1	1399.09	-0.0716229	0.113007	-0.633794	0.526215	0.999547	Not
ABCC10	ABCC10	715.259	-0.243155	0.115257	-2.10967	0.0348872	0.999547	Not
ABCC11	ABCC11	1.20603	0.0137316	0.719036	0.0190973	0.984764	0.999547	Not
ABCC12	ABCC12	0.215424	0.439003	2.99428	0.146614	0.883437	0.999547	Not
ABCC13	ABCC13	11.5709	1.19252	0.993989	1.19973	0.230245	0.999547	Not
ABCC2	ABCC2	48.6449	0.228507	0.187773	1.21693	0.223631	0.999547	Not
ABCC3	ABCC3	797.078	-0.529	0.28405	-1.86235	0.0625538	0.999547	Not
ABCC4	ABCC4	263.049	-0.389834	0.228334	-1.7073	0.0877669	0.999547	Not
ABCC5	ABCC5	632.142	-0.123641	0.145084	-0.852206	0.3941	0.999547	Not
ABCC5-AS1	ABCC5-AS1	0.796758	1.91782	1.50987	1.27019	0.204017	0.999547	Not
ABCC6	ABCC6	90.976	-0.331165	0.212444	-1.55883	0.119036	0.999547	Not
ABCC6P1	ABCC6P1	1.57961	1.36935	0.988544	1.38521	0.165987	0.999547	Not
ABCC6P2	ABCC6P2	0.224376	1.26762	2.99428	0.423347	0.672042	0.999547	Not
ABCC8	ABCC8	0.395703	0.741255	1.6337	0.453728	0.650024	0.999547	Not
ABCC9	ABCC9	0.430759	1.14985	1.6369	0.702458	0.482394	0.999547	Not
ABCD1	ABCD1	871.796	-0.264827	0.1976	-1.34022	0.180173	0.999547	Not
ABCD1P2	ABCD1P2	0.673562	2.78016	2.68161	1.03675	0.299852	0.999547	Not
ABCD1P4	ABCD1P4	0.121395	0.601765	2.99428	0.200972	0.840721	0.999547	Not
ABCD1P5	ABCD1P5	0.303487	1.26762	2.99428	0.423347	0.672042	0.999547	Not
ABCD2	ABCD2	140.979	0.327833	0.284013	1.15429	0.248382	0.999547	Not
ABCD3	ABCD3	356.246	0.0551875	0.127866	0.431606	0.666028	0.999547	Not
ABCD4	ABCD4	603.339	-0.157186	0.0837235	-1.87744	0.0604579	0.999547	Not
ABCE1	ABCE1	465.93	0.125498	0.14327	0.87595	0.381057	0.999547	Not
ABCF1	ABCF1	1203.79	-0.0350065	0.094845	-0.369091	0.71206	0.999547	Not
ABCF2	ABCF2	645.21	-0.103482	0.117354	-0.881793	0.377889	0.999547	Not
ABCF2P1	ABCF2P1	0.121395	0.601765	2.99428	0.200972	0.840721	0.999547	Not
ABCF3	ABCF3	844.906	-0.203314	0.101152	-2.01	0.0444314	0.999547	Not
ABCG1	ABCG1	190.572	-0.458614	0.174291	-2.63132	0.00850546	0.999547	Not
ABCG2	ABCG2	10.7911	0.440231	0.4154	1.05978	0.289246	0.999547	Not
ABCG4	ABCG4	0.258436	0.054293	2.16706	0.0250538	0.980012	0.999547	Not
ABCG5	ABCG5	0.718929	2.58578	1.81161	1.42734	0.153482	0.999547	Not
ABCG8	ABCG8	0.721007	0.134262	0.891974	0.150523	0.880352	0.999547	Not
ABHD1	ABHD1	12.4932	-0.0215965	0.25093	-0.0860655	0.931414	0.999547	Not
ABHD10	ABHD10	380.517	0.0715898	0.119452	0.599319	0.54896	0.999547	Not
ABHD11	ABHD11	194.948	-0.212758	0.166929	-1.27454	0.202471	0.999547	Not
ABHD11-AS1	ABHD11-AS1	3.14276	-0.0175316	0.625324	-0.0280361	0.977633	0.999547	Not
ABHD12	ABHD12	442.527	-0.0155879	0.162857	-0.0957155	0.923747	0.999547	Not
ABHD12B	ABHD12B	30.695	-0.0778812	0.25186	-0.309223	0.757152	0.999547	Not
ABHD13	ABHD13	483.899	0.0359005	0.123661	0.290315	0.771575	0.999547	Not
ABHD14A	ABHD14A	159.627	-0.0632866	0.182472	-0.346829	0.72872	0.999547	Not
ABHD14B	ABHD14B	628.24	-0.0565191	0.156077	-0.362124	0.717259	0.999547	Not
ABHD15	ABHD15	359.832	0.0253081	0.101156	0.250188	0.802442	0.999547	Not
ABHD15-AS1	ABHD15-AS1	1.01765	0.158684	0.832482	0.190616	0.848827	0.999547	Not
ABHD16A	ABHD16A	852.008	-0.0580411	0.170956	-0.339508	0.734227	0.999547	Not
ABHD17A	ABHD17A	3942.01	-0.353969	0.152769	-2.31702	0.0205025	0.999547	Not
ABHD17AP1	ABHD17AP1	9.01511	-0.412078	0.290127	-1.42034	0.15551	0.999547	Not
ABHD17AP3	ABHD17AP3	0.687942	-0.290655	1.23891	-0.234606	0.814515	0.999547	Not
ABHD17AP4	ABHD17AP4	2.98679	0.34281	0.561438	0.610592	0.541469	0.999547	Not
ABHD17AP6	ABHD17AP6	14.3712	-0.518353	0.340679	-1.52153	0.128127	0.999547	Not
ABHD17B	ABHD17B	239.581	0.131503	0.110609	1.1889	0.234478	0.999547	Not
ABHD17C	ABHD17C	50.9209	0.060814	0.169849	0.358048	0.720307	0.999547	Not
ABHD18	ABHD18	336.33	0.103553	0.143457	0.72184	0.470393	0.999547	Not
ABHD2	ABHD2	2111.87	0.0727478	0.159512	0.456063	0.648344	0.999547	Not
ABHD3	ABHD3	781.221	0.0133743	0.153246	0.0872732	0.930454	0.999547	Not
ABHD4	ABHD4	420.912	-0.150145	0.128786	-1.16585	0.243675	0.999547	Not
ABHD5	ABHD5	472.253	-0.121646	0.153829	-0.790787	0.429068	0.999547	Not
ABHD6	ABHD6	155.987	0.000809024	0.130605	0.00619444	0.995058	0.999547	Not
ABHD8	ABHD8	186.864	-0.334059	0.220025	-1.51828	0.128945	0.999547	Not
ABI1	ABI1	1433.52	0.0694736	0.0975077	0.712493	0.476159	0.999547	Not
ABI1P1	ABI1P1	0.121395	0.601765	2.99428	0.200972	0.840721	0.999547	Not
ABI2	ABI2	297.063	-0.0131171	0.166098	-0.0789721	0.937055	0.999547	Not
ABI3	ABI3	1999.65	-0.181835	0.204061	-0.89108	0.372886	0.999547	Not
ABI3BP	ABI3BP	5.40749	0.713699	0.604111	1.1814	0.237442	0.999547	Not
ABITRAM	ABITRAM	232.165	0.0469108	0.136598	0.343422	0.731281	0.999547	Not
ABL1	ABL1	778.806	-0.0449233	0.123242	-0.364513	0.715475	0.999547	Not
ABL2	ABL2	326.388	0.0185183	0.142431	0.130016	0.896554	0.999547	Not
ABLIM1	ABLIM1	1294.97	0.0107943	0.234012	0.0461272	0.963209	0.999547	Not
ABLIM2	ABLIM2	16.2199	0.244102	0.307354	0.794207	0.427075	0.999547	Not
ABLIM3	ABLIM3	318.696	-0.640398	0.366586	-1.74692	0.0806506	0.999547	Not
ABO	ABO	88.7691	-0.0488808	0.507723	-0.0962746	0.923303	0.999547	Not
ABR	ABR	3137.17	-0.0657351	0.126722	-0.518733	0.603947	0.999547	Not
ABRA	ABRA	2.96851	0.813827	0.939018	0.866679	0.386118	0.999547	Not
ABRACL	ABRACL	735.575	0.133598	0.153743	0.868969	0.384864	0.999547	Not
ABRAXAS1	ABRAXAS1	126.735	0.0918025	0.156031	0.588361	0.55629	0.999547	Not
ABRAXAS2	ABRAXAS2	358.229	0.0751821	0.115137	0.652977	0.513771	0.999547	Not
ABT1	ABT1	523.385	-0.119134	0.146679	-0.812207	0.416673	0.999547	Not
ABTB1	ABTB1	2296.6	-0.360519	0.229837	-1.56859	0.116744	0.999547	Not
ABTB2	ABTB2	116.9	0.617705	0.435417	1.41865	0.156001	0.999547	Not
AC000029.2	AC000029.2	0.129953	0.217052	2.99428	0.0724889	0.942213	0.999547	Not
AC000032.1	AC000032.1	0.129677	0.823717	2.99428	0.275097	0.783242	0.999547	Not
AC000036.1	AC000036.1	0.24279	1.04567	2.99428	0.349222	0.726923	0.999547	Not
AC000050.1	AC000050.1	0.395499	2.15173	2.97747	0.722671	0.469882	0.999547	Not
AC000058.1	AC000058.1	0.394598	1.65926	2.85335	0.581514	0.560894	0.999547	Not
AC000065.1	AC000065.1	4.25818	1.82537	0.667124	2.73618	0.00621567	0.999547	Up
AC000065.2	AC000065.2	1.00083	0.265956	0.931314	0.285571	0.775207	0.999547	Not
AC000068.1	AC000068.1	3.14296	0.32284	0.414206	0.77942	0.435733	0.999547	Not
AC000068.2	AC000068.2	0.885288	1.04589	0.935742	1.11772	0.263688	0.999547	Not
AC000072.1	AC000072.1	2.70428	-0.8185	0.589381	-1.38874	0.16491	0.999547	Not
AC000077.1	AC000077.1	0.364185	1.57698	2.99104	0.527234	0.598031	0.999547	Not
AC000078.1	AC000078.1	12.2548	-0.348589	0.344029	-1.01326	0.310938	0.999547	Not
AC000081.1	AC000081.1	0.121395	0.601765	2.99428	0.200972	0.840721	0.999547	Not
AC000082.1	AC000082.1	0.80346	0.93138	1.36396	0.682849	0.494702	0.999547	Not
AC000085.1	AC000085.1	0.931849	1.11374	0.932305	1.19461	0.232241	0.999547	Not
AC000089.1	AC000089.1	29.511	-0.196937	0.250975	-0.784689	0.432636	0.999547	Not
AC000095.1	AC000095.1	3.98882	0.0365355	0.480831	0.075984	0.939432	0.999547	Not
AC000095.3	AC000095.3	14.2018	-0.150015	0.327834	-0.457595	0.647243	0.999547	Not
AC000120.1	AC000120.1	4.31243	0.350142	0.498446	0.702467	0.482388	0.999547	Not
AC000120.2	AC000120.2	9.61613	-0.246213	0.385553	-0.638597	0.523085	0.999547	Not
AC000123.1	AC000123.1	37.5707	0.119046	0.264933	0.449345	0.653183	0.999547	Not
AC000123.2	AC000123.2	9.06664	-0.0388517	0.31268	-0.124254	0.901114	0.999547	Not
AC000123.3	AC000123.3	149.705	0.00911377	0.359884	0.0253242	0.979796	0.999547	Not
AC000124.1	AC000124.1	0.0923903	0.187458	2.99428	0.0626053	0.950081	0.999547	Not
AC000362.1	AC000362.1	0.24279	1.04567	2.99428	0.349222	0.726923	0.999547	Not
AC000367.1	AC000367.1	0.45724	2.17841	2.97263	0.73282	0.463668	0.999547	Not
AC000372.1	AC000372.1	0.121395	0.601765	2.99428	0.200972	0.840721	0.999547	Not
AC000374.1	AC000374.1	0.24279	1.04567	2.99428	0.349222	0.726923	0.999547	Not
AC000403.1	AC000403.1	19.3556	0.229768	0.267536	0.85883	0.390434	0.999547	Not
AC001226.1	AC001226.1	0.769059	1.09039	1.02185	1.06708	0.285937	0.999547	Not
AC002044.1	AC002044.1	0.062186	-0.22685	2.99428	-0.0757613	0.939609	0.999547	Not
AC002044.2	AC002044.2	1.30941	-1.00814	0.73283	-1.37568	0.168921	0.999547	Not
AC002044.3	AC002044.3	0.71328	0.518551	1.66362	0.311701	0.755268	0.999547	Not
AC002056.1	AC002056.1	6.73376	-0.332454	0.370837	-0.896495	0.369989	0.999547	Not
AC002057.2	AC002057.2	0.125333	0.823717	2.99428	0.275097	0.783242	0.999547	Not
AC002059.1	AC002059.1	2.09574	-0.419979	0.60804	-0.69071	0.489748	0.999547	Not
AC002059.2	AC002059.2	0.70059	0.488883	0.993957	0.491855	0.622822	0.999547	Not
AC002059.3	AC002059.3	1.58649	0.520424	0.727083	0.71577	0.474133	0.999547	Not
AC002064.2	AC002064.2	0.121395	0.601765	2.99428	0.200972	0.840721	0.999547	Not
AC002064.3	AC002064.3	0.230292	0.024695	2.99428	0.00824741	0.99342	0.999547	Not
AC002064.4	AC002064.4	0.0693045	0.601765	2.99428	0.200972	0.840721	0.999547	Not
AC002066.1	AC002066.1	0.130583	-0.00489925	2.99428	-0.00163621	0.998694	0.999547	Not
AC002069.3	AC002069.3	0.121395	0.601765	2.99428	0.200972	0.840721	0.999547	Not
AC002069.4	AC002069.4	0.121395	0.601765	2.99428	0.200972	0.840721	0.999547	Not
AC002070.1	AC002070.1	2.46768	0.568273	0.73813	0.769882	0.44137	0.999547	Not
AC002072.1	AC002072.1	0.123327	0.823717	2.99428	0.275097	0.783242	0.999547	Not
AC002073.1	AC002073.1	1.8902	-1.28173	0.959483	-1.33586	0.181597	0.999547	Not
AC002074.1	AC002074.1	0.476043	1.68397	2.40342	0.700655	0.483518	0.999547	Not
AC002074.2	AC002074.2	0.388847	1.09539	2.82325	0.387988	0.698025	0.999547	Not
AC002075.2	AC002075.2	0.188814	0.24665	2.27892	0.108231	0.913812	0.999547	Not
AC002076.1	AC002076.1	0.0978934	0.187458	2.99428	0.0626053	0.950081	0.999547	Not
AC002076.2	AC002076.2	0.284877	0.0542942	1.83124	0.029649	0.976347	0.999547	Not
AC002091.1	AC002091.1	28.2166	0.0306356	0.205368	0.149174	0.881416	0.999547	Not
AC002091.2	AC002091.2	27.8893	-0.0217871	0.218933	-0.0995148	0.92073	0.999547	Not
AC002094.4	AC002094.4	1.01633	0.372457	0.906719	0.410774	0.681238	0.999547	Not
AC002094.5	AC002094.5	1.59062	-0.0367802	0.844378	-0.0435589	0.965256	0.999547	Not
AC002101.1	AC002101.1	0.24279	1.04567	2.99428	0.349222	0.726923	0.999547	Not
AC002115.1	AC002115.1	0.286012	0.882914	2.11355	0.41774	0.676137	0.999547	Not
AC002116.2	AC002116.2	4.42963	-0.63407	0.432152	-1.46724	0.142311	0.999547	Not
AC002127.1	AC002127.1	0.182092	0.823717	2.99428	0.275097	0.783242	0.999547	Not
AC002128.1	AC002128.1	14.7347	-0.380512	0.346015	-1.0997	0.271464	0.999547	Not
AC002128.2	AC002128.2	2.39789	0.665669	0.605918	1.09861	0.271937	0.999547	Not
AC002306.1	AC002306.1	1.28287	-0.0659825	0.877734	-0.0751737	0.940076	0.999547	Not
AC002310.1	AC002310.1	20.7315	0.270862	0.2147	1.26158	0.207099	0.999547	Not
AC002310.2	AC002310.2	0.2916	0.660959	2.46231	0.26843	0.788368	0.999547	Not
AC002310.3	AC002310.3	1.01224	0.942165	1.03173	0.913188	0.361143	0.999547	Not
AC002310.5	AC002310.5	15.7803	-0.108045	0.222762	-0.485025	0.627658	0.999547	Not
AC002316.1	AC002316.1	2467.79	-0.129839	0.132646	-0.978835	0.327661	0.999547	Not
AC002331.1	AC002331.1	0.336094	0.468601	2.43445	0.192488	0.84736	0.999547	Not
AC002347.1	AC002347.1	2.56432	-0.646481	0.544649	-1.18697	0.23524	0.999547	Not
AC002347.2	AC002347.2	0.359531	-0.654728	1.83457	-0.356883	0.721179	0.999547	Not
AC002350.2	AC002350.2	23.0016	-0.00431316	0.192322	-0.0224268	0.982108	0.999547	Not
AC002351.1	AC002351.1	0.121395	0.601765	2.99428	0.200972	0.840721	0.999547	Not
AC002359.1	AC002359.1	0.119324	0.409409	2.99428	0.13673	0.891244	0.999547	Not
AC002366.1	AC002366.1	0.179157	1.04567	2.99428	0.349222	0.726923	0.999547	Not
AC002368.1	AC002368.1	0.249262	0.024695	2.99428	0.00824741	0.99342	0.999547	Not
AC002375.1	AC002375.1	0.303487	1.26762	2.99428	0.423347	0.672042	0.999547	Not
AC002377.1	AC002377.1	0.285412	0.853311	2.99428	0.28498	0.775659	0.999547	Not
AC002378.1	AC002378.1	0.452774	2.17841	2.97263	0.73282	0.463668	0.999547	Not
AC002381.1	AC002381.1	0.257592	-1.18857	2.99295	-0.397124	0.691276	0.999547	Not
AC002383.1	AC002383.1	0.901057	1.62493	1.22033	1.33155	0.183008	0.999547	Not
AC002395.1	AC002395.1	0.135656	-0.197256	2.87694	-0.0685643	0.945336	0.999547	Not
AC002398.1	AC002398.1	2.49798	0.00324122	0.528325	0.00613489	0.995105	0.999547	Not
AC002400.1	AC002400.1	1.95314	-0.543305	0.633555	-0.85755	0.391141	0.999547	Not
AC002401.1	AC002401.1	1.67851	0.0478688	0.728811	0.0656806	0.947632	0.999547	Not
AC002401.2	AC002401.2	1.10727	0.697322	1.05374	0.661759	0.508126	0.999547	Not
AC002401.3	AC002401.3	0.959274	-0.0776759	0.806511	-0.096311	0.923274	0.999547	Not
AC002401.4	AC002401.4	0.0997085	0.187458	2.99428	0.0626053	0.950081	0.999547	Not
AC002407.2	AC002407.2	0.324215	1.64641	2.12327	0.775414	0.438095	0.999547	Not
AC002416.1	AC002416.1	0.24279	1.04567	2.99428	0.349222	0.726923	0.999547	Not
AC002428.1	AC002428.1	0.216322	1.04567	2.99428	0.349222	0.726923	0.999547	Not
AC002429.1	AC002429.1	0.0693045	0.601765	2.99428	0.200972	0.840721	0.999547	Not
AC002429.2	AC002429.2	0.0664738	0.187458	2.99428	0.0626053	0.950081	0.999547	Not
AC002451.1	AC002451.1	19.3773	0.618843	0.318789	1.94123	0.0522306	0.999547	Not
AC002451.2	AC002451.2	0.715175	3.13665	2.95938	1.0599	0.28919	0.999547	Not
AC002456.1	AC002456.1	12.7791	0.905285	0.337172	2.68494	0.00725434	0.999547	Not
AC002458.1	AC002458.1	0.485874	0.85031	1.34233	0.63346	0.526434	0.999547	Not
AC002460.2	AC002460.2	0.556802	0.0125519	1.22496	0.0102468	0.991824	0.999547	Not
AC002463.1	AC002463.1	6.16141	0.940516	0.565645	1.66273	0.0963659	0.999547	Not
AC002464.1	AC002464.1	18.8753	-0.315613	0.383801	-0.822335	0.410886	0.999547	Not
AC002467.1	AC002467.1	29.4091	-0.250637	0.262067	-0.956383	0.338879	0.999547	Not
AC002470.1	AC002470.1	4.79258	-0.235129	0.409008	-0.574876	0.565375	0.999547	Not
AC002472.3	AC002472.3	2.31321	0.460191	0.572441	0.80391	0.421449	0.999547	Not
AC002472.4	AC002472.4	0.303487	1.26762	2.99428	0.423347	0.672042	0.999547	Not
AC002480.1	AC002480.1	3.45759	1.36962	0.643914	2.12702	0.0334186	0.999547	Up
AC002480.2	AC002480.2	1.28101	1.70723	0.916469	1.86284	0.0624852	0.999547	Not
AC002486.1	AC002486.1	0.155776	-0.197256	2.99428	-0.0658777	0.947475	0.999547	Not
AC002486.2	AC002486.2	0.182092	0.823717	2.99428	0.275097	0.783242	0.999547	Not
AC002487.1	AC002487.1	0.24279	1.04567	2.99428	0.349222	0.726923	0.999547	Not
AC002511.1	AC002511.1	2.09385	0.931888	0.630602	1.47778	0.139468	0.999547	Not
AC002511.2	AC002511.2	2.12211	-0.505973	0.828307	-0.610852	0.541298	0.999547	Not
AC002519.1	AC002519.1	2.14332	0.177298	0.639715	0.277151	0.781664	0.999547	Not
AC002519.2	AC002519.2	0.249484	0.853311	2.99428	0.28498	0.775659	0.999547	Not
AC002524.1	AC002524.1	9.37715	-0.050629	0.32366	-0.156427	0.875697	0.999547	Not
AC002525.1	AC002525.1	12.0841	-0.236959	0.362965	-0.652842	0.513858	0.999547	Not
AC002540.1	AC002540.1	0.313119	0.0542919	2.43722	0.0222762	0.982228	0.999547	Not
AC002542.1	AC002542.1	0.142853	0.823717	2.99428	0.275097	0.783242	0.999547	Not
AC002542.6	AC002542.6	0.441014	0.305841	1.77263	0.172535	0.863017	0.999547	Not
AC002543.1	AC002543.1	3.16951	0.316308	0.693981	0.455788	0.648543	0.999547	Not
AC002545.1	AC002545.1	0.632005	-0.90526	0.966084	-0.937041	0.348737	0.999547	Not
AC002546.1	AC002546.1	0.366152	-0.277393	1.47617	-0.187915	0.850944	0.999547	Not
AC002550.1	AC002550.1	0.263245	0.853311	2.99009	0.285379	0.775354	0.999547	Not
AC002550.2	AC002550.2	5.22485	-0.151521	0.380764	-0.397939	0.690675	0.999547	Not
AC002551.1	AC002551.1	0.650615	-1.24973	1.20806	-1.03449	0.300906	0.999547	Not
AC002553.1	AC002553.1	12.4549	-0.529574	0.265183	-1.99701	0.0458239	0.999547	Not
AC002553.2	AC002553.2	9.18547	0.538447	0.396357	1.35849	0.174309	0.999547	Not
AC002558.1	AC002558.1	2.12023	-1.25731	0.605529	-2.07639	0.0378581	0.999547	Down
AC002558.2	AC002558.2	1.3894	0.0177066	1.05486	0.0167857	0.986608	0.999547	Not
AC002558.3	AC002558.3	5.17834	-0.114356	0.568745	-0.201068	0.840646	0.999547	Not
AC002563.1	AC002563.1	0.0953391	0.409409	2.99428	0.13673	0.891244	0.999547	Not
AC002984.1	AC002984.1	0.332985	0.498201	1.4452	0.344728	0.730299	0.999547	Not
AC003001.1	AC003001.1	0.24279	1.04567	2.99428	0.349222	0.726923	0.999547	Not
AC003005.2	AC003005.2	0.24325	1.26762	2.99428	0.423347	0.672042	0.999547	Not
AC003009.1	AC003009.1	0.182092	0.823717	2.99428	0.275097	0.783242	0.999547	Not
AC003035.1	AC003035.1	0.307552	-0.487441	1.49466	-0.326122	0.744332	0.999547	Not
AC003043.2	AC003043.2	0.171155	-0.197255	2.71966	-0.0725293	0.942181	0.999547	Not
AC003043.3	AC003043.3	0.179287	0.439008	2.2829	0.192303	0.847505	0.999547	Not
AC003044.1	AC003044.1	0.303487	1.26762	2.99428	0.423347	0.672042	0.999547	Not
AC003070.1	AC003070.1	23.4424	0.114613	0.183698	0.623919	0.532681	0.999547	Not
AC003070.2	AC003070.2	0.182092	0.823717	2.99428	0.275097	0.783242	0.999547	Not
AC003071.1	AC003071.1	0.205355	0.63136	2.99428	0.210855	0.833	0.999547	Not
AC003072.1	AC003072.1	54.5754	-0.255843	0.195252	-1.31032	0.190087	0.999547	Not
AC003072.2	AC003072.2	0.225316	0.468603	2.22829	0.210297	0.833436	0.999547	Not
AC003077.1	AC003077.1	1.10997	1.62162	1.29204	1.25509	0.209447	0.999547	Not
AC003080.1	AC003080.1	0.280012	1.26762	2.99428	0.423347	0.672042	0.999547	Not
AC003084.1	AC003084.1	0.136166	-0.00489925	2.99428	-0.00163621	0.998694	0.999547	Not
AC003086.1	AC003086.1	2.49133	0.720632	0.644309	1.11846	0.263371	0.999547	Not
AC003087.1	AC003087.1	0.182092	0.823717	2.99428	0.275097	0.783242	0.999547	Not
AC003092.1	AC003092.1	0.216744	1.04567	2.99428	0.349222	0.726923	0.999547	Not
AC003092.2	AC003092.2	0.182092	0.823717	2.99428	0.275097	0.783242	0.999547	Not
AC003093.1	AC003093.1	0.7893	1.35789	1.29797	1.04617	0.295485	0.999547	Not
AC003098.1	AC003098.1	0.0691973	-0.22685	2.99428	-0.0757613	0.939609	0.999547	Not
AC003101.1	AC003101.1	0.242751	0.439007	2.52582	0.173808	0.862017	0.999547	Not
AC003101.2	AC003101.2	0.53713	-1.97933	1.57599	-1.25593	0.209142	0.999547	Not
AC003102.1	AC003102.1	103.652	0.0577972	0.248294	0.232777	0.815934	0.999547	Not
AC003657.1	AC003657.1	1.49584	-0.0803082	0.748441	-0.107301	0.91455	0.999547	Not
AC003666.1	AC003666.1	0.101316	0.601765	2.99428	0.200972	0.840721	0.999547	Not
AC003669.1	AC003669.1	0.121395	0.601765	2.99428	0.200972	0.840721	0.999547	Not
AC003681.1	AC003681.1	164.715	-0.0807283	0.231093	-0.349332	0.72684	0.999547	Not
AC003682.1	AC003682.1	0.929819	-0.121498	1.01454	-0.119757	0.904676	0.999547	Not
AC003684.1	AC003684.1	0.213785	0.63136	2.99428	0.210855	0.833	0.999547	Not
AC003685.1	AC003685.1	0.455107	2.47517	2.97039	0.833279	0.404687	0.999547	Not
AC003686.1	AC003686.1	0.182092	0.823717	2.99428	0.275097	0.783242	0.999547	Not
AC003687.1	AC003687.1	0.121395	0.601765	2.99428	0.200972	0.840721	0.999547	Not
AC003956.1	AC003956.1	2.30556	-1.09064	0.546261	-1.99656	0.045873	0.999547	Down
AC003957.1	AC003957.1	27.3698	0.137736	0.355648	0.387282	0.698548	0.999547	Not
AC003958.2	AC003958.2	0.424882	2.37076	2.97263	0.79753	0.425144	0.999547	Not
AC003965.1	AC003965.1	0.74114	1.26897	1.14955	1.10389	0.269641	0.999547	Not
AC003965.2	AC003965.2	0.553436	1.88099	2.37761	0.791127	0.42887	0.999547	Not
AC003973.1	AC003973.1	0.0390111	-0.0344935	2.99428	-0.0115198	0.990809	0.999547	Not
AC003973.2	AC003973.2	0.232061	0.660958	2.57236	0.256946	0.79722	0.999547	Not
AC003975.1	AC003975.1	0.156338	0.409409	2.99428	0.13673	0.891244	0.999547	Not
AC003986.1	AC003986.1	0.134314	0.409409	2.99428	0.13673	0.891244	0.999547	Not
AC003986.2	AC003986.2	0.439653	1.19098	2.84033	0.419311	0.674989	0.999547	Not
AC003986.3	AC003986.3	0.27313	1.45614	2.98485	0.487844	0.62566	0.999547	Not
AC003988.1	AC003988.1	0.121395	0.601765	2.99428	0.200972	0.840721	0.999547	Not
AC003989.1	AC003989.1	0.399193	0.935437	1.81189	0.516277	0.605661	0.999547	Not
AC003989.2	AC003989.2	0.257494	-0.138064	1.66115	-0.0831133	0.933761	0.999547	Not
AC003991.1	AC003991.1	5.98626	0.150949	0.430028	0.351022	0.725572	0.999547	Not
AC003991.2	AC003991.2	2.1409	0.300947	0.770329	0.390674	0.696039	0.999547	Not
AC003992.1	AC003992.1	0.121395	0.601765	2.99428	0.200972	0.840721	0.999547	Not
AC004000.1	AC004000.1	1.75255	-1.32907	0.7156	-1.85728	0.0632719	0.999547	Not
AC004006.1	AC004006.1	0.182092	0.823717	2.99428	0.275097	0.783242	0.999547	Not
AC004009.1	AC004009.1	0.364185	1.57698	2.99104	0.527234	0.598031	0.999547	Not
AC004009.2	AC004009.2	0.244856	0.853311	2.99428	0.28498	0.775659	0.999547	Not
AC004014.1	AC004014.1	0.182092	0.823717	2.99428	0.275097	0.783242	0.999547	Not
AC004014.2	AC004014.2	0.667672	3.03521	2.96076	1.02514	0.305295	0.999547	Not
AC004022.1	AC004022.1	0.121395	0.601765	2.99428	0.200972	0.840721	0.999547	Not
AC004024.1	AC004024.1	1.30631	0.499403	0.776037	0.643529	0.519881	0.999547	Not
AC004034.1	AC004034.1	4.37141	-0.159494	0.435324	-0.366381	0.714081	0.999547	Not
AC004039.1	AC004039.1	4.00423	-0.0687489	0.532287	-0.129157	0.897233	0.999547	Not
AC004047.1	AC004047.1	0.364185	1.57698	2.99104	0.527234	0.598031	0.999547	Not
AC004052.1	AC004052.1	0.303487	1.26762	2.99428	0.423347	0.672042	0.999547	Not
AC004053.1	AC004053.1	1.48196	-0.532996	0.83681	-0.636937	0.524166	0.999547	Not
AC004054.1	AC004054.1	0.364185	1.57698	2.99104	0.527234	0.598031	0.999547	Not
AC004057.1	AC004057.1	226.946	0.904462	0.370116	2.44372	0.0145365	0.999547	Not
AC004063.1	AC004063.1	0.591263	-0.00830519	1.67079	-0.00497083	0.996034	0.999547	Not
AC004066.1	AC004066.1	0.121395	0.601765	2.99428	0.200972	0.840721	0.999547	Not
AC004066.2	AC004066.2	0.182092	0.823717	2.99428	0.275097	0.783242	0.999547	Not
AC004067.1	AC004067.1	15.666	-0.00966416	0.245672	-0.0393376	0.968621	0.999547	Not
AC004069.1	AC004069.1	40.0791	-0.338142	0.286335	-1.18093	0.237629	0.999547	Not
AC004069.2	AC004069.2	0.121395	0.601765	2.99428	0.200972	0.840721	0.999547	Not
AC004069.3	AC004069.3	0.182092	0.823717	2.99428	0.275097	0.783242	0.999547	Not
AC004076.2	AC004076.2	9.22824	0.59088	0.398498	1.48277	0.138136	0.999547	Not
AC004080.1	AC004080.1	0.24279	1.04567	2.99428	0.349222	0.726923	0.999547	Not
AC004080.17	AC004080.17	0.606974	2.89552	2.96283	0.977283	0.328429	0.999547	Not
AC004080.4	AC004080.4	0.24279	1.04567	2.99428	0.349222	0.726923	0.999547	Not
AC004083.1	AC004083.1	2.96178	1.13975	0.743738	1.53247	0.125407	0.999547	Not
AC004112.1	AC004112.1	4.05301	0.919393	0.519859	1.76854	0.0769701	0.999547	Not
AC004129.2	AC004129.2	0.0930553	0.187458	2.99428	0.0626053	0.950081	0.999547	Not
AC004129.3	AC004129.3	0.667672	3.03521	2.96076	1.02514	0.305295	0.999547	Not
AC004130.1	AC004130.1	0.121395	0.601765	2.99428	0.200972	0.840721	0.999547	Not
AC004130.2	AC004130.2	3.95404	0.263209	0.54574	0.482298	0.629594	0.999547	Not
AC004134.1	AC004134.1	1.44408	-0.385408	0.977775	-0.394168	0.693457	0.999547	Not
AC004147.2	AC004147.2	0.728122	3.16441	2.95902	1.06941	0.284885	0.999547	Not
AC004147.3	AC004147.3	0.121395	0.601765	2.99428	0.200972	0.840721	0.999547	Not
AC004148.1	AC004148.1	76.8676	-0.00324195	0.192025	-0.016883	0.98653	0.999547	Not
AC004151.1	AC004151.1	9926.05	-0.232821	0.152743	-1.52427	0.127441	0.999547	Not
AC004156.1	AC004156.1	2.8283	0.768334	0.633711	1.21244	0.225345	0.999547	Not
AC004158.1	AC004158.1	0.484342	0.783154	1.63637	0.478592	0.632229	0.999547	Not
AC004160.1	AC004160.1	0.831392	-2.38525	1.02327	-2.33101	0.019753	0.999547	Down
AC004160.2	AC004160.2	0.470987	2.22767	2.78802	0.799017	0.424281	0.999547	Not
AC004217.1	AC004217.1	0.271191	0.853311	2.99428	0.28498	0.775659	0.999547	Not
AC004217.2	AC004217.2	0.388267	-0.330423	2.0408	-0.161908	0.871378	0.999547	Not
AC004221.1	AC004221.1	0.0780222	-0.22685	2.99428	-0.0757613	0.939609	0.999547	Not
AC004223.1	AC004223.1	0.592357	-0.790984	1.33627	-0.591935	0.553894	0.999547	Not
AC004223.2	AC004223.2	1.64695	-0.675368	0.74394	-0.907825	0.363971	0.999547	Not
AC004223.4	AC004223.4	1.95565	-0.261686	0.609547	-0.429313	0.667696	0.999547	Not
AC004224.1	AC004224.1	0.923187	2.44999	1.48995	1.64434	0.100105	0.999547	Not
AC004231.1	AC004231.1	0.544439	-0.499766	1.32422	-0.377405	0.705873	0.999547	Not
AC004232.2	AC004232.2	2.63546	0.679884	0.513888	1.32302	0.185829	0.999547	Not
AC004233.1	AC004233.1	1.62215	0.718555	0.785215	0.915106	0.360136	0.999547	Not
AC004233.2	AC004233.2	9.50125	-0.24951	0.355931	-0.701007	0.483299	0.999547	Not
AC004233.3	AC004233.3	0.331952	-0.138065	2.07011	-0.0666945	0.946825	0.999547	Not
AC004241.1	AC004241.1	19.1079	0.410035	0.252726	1.62245	0.104707	0.999547	Not
AC004241.2	AC004241.2	6.12857	-0.0413694	0.298206	-0.138728	0.889665	0.999547	Not
AC004241.3	AC004241.3	3.56753	0.338731	0.47676	0.710486	0.477403	0.999547	Not
AC004241.4	AC004241.4	0.657332	3.00754	2.26052	1.33046	0.183365	0.999547	Not
AC004241.5	AC004241.5	13.6241	0.117809	0.38426	0.306586	0.759159	0.999547	Not
AC004253.1	AC004253.1	11.5121	0.155576	0.272468	0.57099	0.568007	0.999547	Not
AC004253.2	AC004253.2	0.24279	1.04567	2.99428	0.349222	0.726923	0.999547	Not
AC004257.1	AC004257.1	0.24279	1.04567	2.99428	0.349222	0.726923	0.999547	Not
AC004263.1	AC004263.1	4.41774	-0.568842	0.520965	-1.0919	0.274877	0.999547	Not
AC004263.2	AC004263.2	207.074	-0.216436	0.235378	-0.919525	0.357821	0.999547	Not
AC004264.1	AC004264.1	0.638678	0.387491	1.24661	0.310836	0.755926	0.999547	Not
AC004264.2	AC004264.2	1.70323	0.339003	0.675367	0.501954	0.6157	0.999547	Not
AC004381.1	AC004381.1	2.72772	-0.626037	0.548574	-1.14121	0.253783	0.999547	Not
AC004381.2	AC004381.2	0.184739	0.217052	2.99428	0.0724889	0.942213	0.999547	Not
AC004381.3	AC004381.3	9.85298	0.174348	0.399631	0.436272	0.662639	0.999547	Not
AC004381.4	AC004381.4	1.87173	0.39222	0.672905	0.582876	0.559977	0.999547	Not
AC004383.1	AC004383.1	1.59844	-0.633673	0.730689	-0.867227	0.385818	0.999547	Not
AC004408.2	AC004408.2	0.487115	0.179216	1.15369	0.155341	0.876552	0.999547	Not
AC004415.1	AC004415.1	0.279247	0.853311	2.99428	0.28498	0.775659	0.999547	Not
AC004448.2	AC004448.2	1.25131	-0.0154118	0.817093	-0.0188617	0.984951	0.999547	Not
AC004448.5	AC004448.5	0.305225	0.0542933	2.09544	0.0259103	0.979329	0.999547	Not
AC004449.1	AC004449.1	0.435665	-0.0487624	1.4535	-0.0335482	0.973237	0.999547	Not
AC004453.1	AC004453.1	23.4177	-0.436248	0.222018	-1.96492	0.0494231	0.999547	Not
AC004453.2	AC004453.2	1.67521	0.384993	0.634364	0.606896	0.54392	0.999547	Not
AC004461.1	AC004461.1	1.91215	-0.307259	0.669084	-0.459223	0.646074	0.999547	Not
AC004461.2	AC004461.2	0.917946	-0.491103	0.846172	-0.580383	0.561657	0.999547	Not
AC004461.3	AC004461.3	12.3422	0.118093	0.273558	0.431692	0.665965	0.999547	Not
AC004466.1	AC004466.1	1.78912	-0.171372	0.591608	-0.289671	0.772068	0.999547	Not
AC004466.2	AC004466.2	5.62451	-0.661429	0.33415	-1.97944	0.0477665	0.999547	Not
AC004466.3	AC004466.3	2.08553	-0.352679	0.593062	-0.594674	0.552061	0.999547	Not
AC004467.1	AC004467.1	0.312041	1.07526	2.92455	0.367667	0.713121	0.999547	Not
AC004470.1	AC004470.1	0.0890988	0.187458	2.99428	0.0626053	0.950081	0.999547	Not
AC004470.2	AC004470.2	0.303487	1.26762	2.99428	0.423347	0.672042	0.999547	Not
AC004471.1	AC004471.1	2.34813	0.353185	0.54214	0.651466	0.514746	0.999547	Not
AC004471.2	AC004471.2	0.580597	0.185702	1.17178	0.158478	0.87408	0.999547	Not
AC004477.1	AC004477.1	6.85482	0.134462	0.36755	0.365833	0.71449	0.999547	Not
AC004477.3	AC004477.3	4.92787	-0.252745	0.418883	-0.603378	0.546257	0.999547	Not
AC004485.1	AC004485.1	0.606974	2.89552	2.96283	0.977283	0.328429	0.999547	Not
AC004486.1	AC004486.1	0.336929	0.305839	2.12799	0.143722	0.88572	0.999547	Not
AC004490.1	AC004490.1	1.13316	0.0887204	0.7566	0.117262	0.906652	0.999547	Not
AC004491.1	AC004491.1	1.65783	1.03101	0.843241	1.22267	0.221454	0.999547	Not
AC004492.1	AC004492.1	25.4735	0.110855	0.333967	0.331934	0.739939	0.999547	Not
AC004494.1	AC004494.1	83.603	-0.261381	0.284455	-0.918883	0.358157	0.999547	Not
AC004522.3	AC004522.3	0.248956	0.853311	2.99428	0.28498	0.775659	0.999547	Not
AC004522.5	AC004522.5	0.137773	0.409409	2.99428	0.13673	0.891244	0.999547	Not
AC004522.6	AC004522.6	1.50436	-0.651355	0.729996	-0.892271	0.372248	0.999547	Not
AC004528.1	AC004528.1	0.715788	0.320872	1.89542	0.169288	0.86557	0.999547	Not
AC004540.1	AC004540.1	7.51156	0.476086	0.46171	1.03114	0.302476	0.999547	Not
AC004540.2	AC004540.2	34.9758	-0.220689	0.352506	-0.626059	0.531276	0.999547	Not
AC004543.1	AC004543.1	0.364185	1.57698	2.99104	0.527234	0.598031	0.999547	Not
AC004549.1	AC004549.1	0.583874	0.845722	1.32881	0.636449	0.524484	0.999547	Not
AC004551.1	AC004551.1	8.08994	0.250797	0.570059	0.439949	0.659974	0.999547	Not
AC004552.1	AC004552.1	1.61725	2.80272	1.2156	2.30562	0.0211318	0.999547	Up
AC004554.1	AC004554.1	0.513471	2.37527	2.96854	0.80015	0.423624	0.999547	Not
AC004554.2	AC004554.2	1.31514	1.62804	1.05598	1.54174	0.123137	0.999547	Not
AC004584.1	AC004584.1	1.70104	-0.52302	0.750306	-0.697076	0.485755	0.999547	Not
AC004584.2	AC004584.2	0.415323	1.44742	2.07559	0.697352	0.485582	0.999547	Not
AC004584.3	AC004584.3	4.91173	-0.303363	0.476747	-0.636318	0.524569	0.999547	Not
AC004585.1	AC004585.1	35.953	0.232041	0.301472	0.769693	0.441482	0.999547	Not
AC004585.2	AC004585.2	0.305518	1.07526	2.94554	0.365047	0.715076	0.999547	Not
AC004593.1	AC004593.1	8.41951	-0.457173	0.670806	-0.681528	0.495537	0.999547	Not
AC004593.2	AC004593.2	1.02814	-0.252758	0.899489	-0.281002	0.778709	0.999547	Not
AC004596.1	AC004596.1	10.853	-0.199055	0.252144	-0.78945	0.429849	0.999547	Not
AC004623.1	AC004623.1	1.23213	-0.193242	0.793482	-0.243537	0.80759	0.999547	Not
AC004637.1	AC004637.1	1.7404	-0.649123	0.689055	-0.942049	0.346168	0.999547	Not
AC004672.1	AC004672.1	0.321756	-1.12725	1.60755	-0.701226	0.483162	0.999547	Not
AC004672.2	AC004672.2	0.237796	1.26762	2.54779	0.49754	0.618808	0.999547	Not
AC004674.1	AC004674.1	0.290293	1.26762	2.99428	0.423347	0.672042	0.999547	Not
AC004674.2	AC004674.2	0.484716	2.22611	2.37962	0.935489	0.349536	0.999547	Not
AC004678.1	AC004678.1	3.85705	0.548182	0.554186	0.989167	0.322581	0.999547	Not
AC004678.2	AC004678.2	2.82384	0.132254	0.50255	0.263165	0.792424	0.999547	Not
AC004687.1	AC004687.1	1230.4	-0.143069	0.207075	-0.690903	0.489627	0.999547	Not
AC004687.3	AC004687.3	1.20296	1.68013	1.1803	1.42348	0.154598	0.999547	Not
AC004690.2	AC004690.2	0.485579	2.56763	2.96854	0.864948	0.387067	0.999547	Not
AC004691.1	AC004691.1	0.446152	0.0838864	2.34605	0.0357564	0.971477	0.999547	Not
AC004692.1	AC004692.1	0.182092	0.823717	2.99428	0.275097	0.783242	0.999547	Not
AC004692.2	AC004692.2	0.121395	0.601765	2.99428	0.200972	0.840721	0.999547	Not
AC004696.1	AC004696.1	0.521384	2.09786	1.7836	1.1762	0.239516	0.999547	Not
AC004696.2	AC004696.2	0.400938	2.02636	1.79399	1.12953	0.258676	0.999547	Not
AC004702.1	AC004702.1	0.24279	1.04567	2.99428	0.349222	0.726923	0.999547	Not
AC004704.1	AC004704.1	0.0744447	0.601765	2.99428	0.200972	0.840721	0.999547	Not
AC004706.1	AC004706.1	12.4198	-0.0629548	0.387797	-0.162339	0.871039	0.999547	Not
AC004706.3	AC004706.3	16.5845	0.00753646	0.331789	0.0227146	0.981878	0.999547	Not
AC004707.1	AC004707.1	0.292989	-1.14931	2.14757	-0.535169	0.592533	0.999547	Not
AC004707.2	AC004707.2	0.264164	0.853311	2.9882	0.28556	0.775215	0.999547	Not
AC004765.1	AC004765.1	2.64446	-0.0493209	0.829698	-0.0594444	0.952598	0.999547	Not
AC004771.1	AC004771.1	0.883628	-0.548275	1.12903	-0.485617	0.627239	0.999547	Not
AC004771.2	AC004771.2	11.1864	0.0278356	0.358327	0.077682	0.938081	0.999547	Not
AC004771.4	AC004771.4	12.2197	-0.612036	0.499123	-1.22622	0.220115	0.999547	Not
AC004775.1	AC004775.1	0.553089	1.89556	1.60665	1.17982	0.238071	0.999547	Not
AC004777.1	AC004777.1	2.26903	0.216438	0.533508	0.405689	0.684971	0.999547	Not
AC004784.1	AC004784.1	0.182092	0.823717	2.99428	0.275097	0.783242	0.999547	Not
AC004790.2	AC004790.2	0.364185	1.57698	2.99104	0.527234	0.598031	0.999547	Not
AC004797.1	AC004797.1	20.3922	-0.171653	0.329798	-0.52048	0.602729	0.999547	Not
AC004801.1	AC004801.1	0.28799	-0.552375	1.62966	-0.33895	0.734647	0.999547	Not
AC004801.2	AC004801.2	11.1515	-0.0273607	0.342543	-0.0798752	0.936337	0.999547	Not
AC004801.3	AC004801.3	0.212391	0.63136	2.99428	0.210855	0.833	0.999547	Not
AC004801.4	AC004801.4	0.517272	2.37527	2.96854	0.80015	0.423624	0.999547	Not
AC004801.5	AC004801.5	0.513981	2.37527	2.96854	0.80015	0.423624	0.999547	Not
AC004801.6	AC004801.6	9.60373	0.155499	0.347775	0.447125	0.654785	0.999547	Not
AC004801.7	AC004801.7	0.424882	2.37076	2.97263	0.79753	0.425144	0.999547	Not
AC004803.1	AC004803.1	10.2108	0.11643	0.28202	0.412842	0.679722	0.999547	Not
AC004808.2	AC004808.2	0.121395	0.601765	2.99428	0.200972	0.840721	0.999547	Not
AC004812.1	AC004812.1	0.0693045	0.601765	2.99428	0.200972	0.840721	0.999547	Not
AC004812.2	AC004812.2	30.7774	0.590362	0.209758	2.81449	0.00488552	0.999547	Not
AC004815.1	AC004815.1	0.394162	2.22276	2.97588	0.746923	0.45511	0.999547	Not
AC004816.1	AC004816.1	4.08202	0.559733	0.524654	1.06686	0.286035	0.999547	Not
AC004817.1	AC004817.1	0.238895	0.439003	2.99428	0.146614	0.883437	0.999547	Not
AC004817.2	AC004817.2	0.519333	0.986097	1.49158	0.661109	0.508543	0.999547	Not
AC004817.3	AC004817.3	1.46004	-0.26701	1.18321	-0.225666	0.821461	0.999547	Not
AC004817.4	AC004817.4	0.909379	-0.00206903	1.2998	-0.0015918	0.99873	0.999547	Not
AC004817.5	AC004817.5	3.6076	0.154291	0.663114	0.232676	0.816013	0.999547	Not
AC004825.2	AC004825.2	6.22274	-0.0818071	0.342364	-0.238947	0.811146	0.999547	Not
AC004825.3	AC004825.3	3.69641	-0.142066	0.588179	-0.241534	0.809141	0.999547	Not
AC004828.1	AC004828.1	0.806375	1.34792	1.05841	1.27353	0.20283	0.999547	Not
AC004828.2	AC004828.2	0.5842	-0.322515	1.24268	-0.259531	0.795225	0.999547	Not
AC004830.2	AC004830.2	0.0645282	0.187458	2.99428	0.0626053	0.950081	0.999547	Not
AC004832.1	AC004832.1	0.0780222	-0.22685	2.99428	-0.0757613	0.939609	0.999547	Not
AC004832.4	AC004832.4	0.502146	-0.298209	1.14711	-0.259966	0.79489	0.999547	Not
AC004832.5	AC004832.5	1.47021	0.321143	0.850168	0.37774	0.705624	0.999547	Not
AC004832.6	AC004832.6	1.19135	0.538834	0.893085	0.60334	0.546282	0.999547	Not
AC004834.1	AC004834.1	0.520002	0.360121	0.937812	0.384002	0.700977	0.999547	Not
AC004835.1	AC004835.1	0.184281	0.63136	2.99428	0.210855	0.833	0.999547	Not
AC004835.2	AC004835.2	0.24279	1.04567	2.99428	0.349222	0.726923	0.999547	Not
AC004837.2	AC004837.2	2.68628	0.113756	0.561159	0.202716	0.839357	0.999547	Not
AC004837.4	AC004837.4	3.31518	0.213863	0.563022	0.379849	0.704058	0.999547	Not
AC004839.1	AC004839.1	1.3901	0.1625	0.792411	0.205071	0.837517	0.999547	Not
AC004839.2	AC004839.2	0.276567	0.882916	1.84141	0.479477	0.631599	0.999547	Not
AC004840.1	AC004840.1	0.828044	2.30573	1.10597	2.08479	0.037088	0.999547	Up
AC004840.2	AC004840.2	0.256484	0.439003	2.99428	0.146614	0.883437	0.999547	Not
AC004846.1	AC004846.1	18.8562	0.634125	0.223634	2.83555	0.00457468	0.999547	Not
AC004846.2	AC004846.2	4.95653	-0.769638	0.523548	-1.47004	0.14155	0.999547	Not
AC004847.1	AC004847.1	427.572	0.136313	0.157986	0.862817	0.388238	0.999547	Not
AC004849.1	AC004849.1	6.93164	0.114816	0.486322	0.23609	0.813363	0.999547	Not
AC004852.2	AC004852.2	0.24279	1.04567	2.99428	0.349222	0.726923	0.999547	Not
AC004853.1	AC004853.1	0.463893	2.17841	2.97263	0.73282	0.463668	0.999547	Not
AC004854.1	AC004854.1	0.551195	0.0177596	1.37712	0.0128962	0.989711	0.999547	Not
AC004854.2	AC004854.2	1.52045	0.630491	0.80562	0.782616	0.433852	0.999547	Not
AC004858.1	AC004858.1	0.994996	0.877251	1.1262	0.778946	0.436012	0.999547	Not
AC004862.1	AC004862.1	0.0323579	-0.0344935	2.99428	-0.0115198	0.990809	0.999547	Not
AC004863.1	AC004863.1	2.25577	0.765187	0.613867	1.2465	0.21258	0.999547	Not
AC004865.1	AC004865.1	0.764418	-0.136097	1.43413	-0.0948983	0.924396	0.999547	Not
AC004865.2	AC004865.2	69.2716	-0.238201	0.188751	-1.26198	0.206955	0.999547	Not
AC004866.2	AC004866.2	0.199417	0.217052	2.99428	0.0724889	0.942213	0.999547	Not
AC004870.1	AC004870.1	0.5047	1.98122	2.79016	0.710076	0.477657	0.999547	Not
AC004870.3	AC004870.3	0.121395	0.601765	2.99428	0.200972	0.840721	0.999547	Not
AC004870.4	AC004870.4	0.290521	0.660955	2.93382	0.225288	0.821755	0.999547	Not
AC004875.1	AC004875.1	0.121395	0.601765	2.99428	0.200972	0.840721	0.999547	Not
AC004877.1	AC004877.1	2.97358	-0.134312	0.624145	-0.215194	0.829616	0.999547	Not
AC004877.2	AC004877.2	15.8142	-0.190844	0.249694	-0.76431	0.444683	0.999547	Not
AC004879.2	AC004879.2	0.364185	1.57698	2.99104	0.527234	0.598031	0.999547	Not
AC004882.1	AC004882.1	0.133784	-0.611564	2.99428	-0.204244	0.838163	0.999547	Not
AC004882.2	AC004882.2	0.425764	0.330085	1.44977	0.227681	0.819895	0.999547	Not
AC004882.4	AC004882.4	3.40633	0.127691	0.546395	0.233697	0.81522	0.999547	Not
AC004884.1	AC004884.1	0.208673	-0.360018	2.66555	-0.135063	0.892562	0.999547	Not
AC004884.2	AC004884.2	2.74366	0.283821	0.580035	0.489316	0.624618	0.999547	Not
AC004888.1	AC004888.1	0.121395	0.601765	2.99428	0.200972	0.840721	0.999547	Not
AC004890.1	AC004890.1	0.342896	0.276244	2.42343	0.113989	0.909247	0.999547	Not
AC004890.2	AC004890.2	35.7147	-0.0361028	0.233881	-0.154364	0.877323	0.999547	Not
AC004890.3	AC004890.3	8.51686	0.000819868	0.353195	0.00232129	0.998148	0.999547	Not
AC004893.1	AC004893.1	3.28831	-0.527461	0.580409	-0.908775	0.363469	0.999547	Not
AC004893.3	AC004893.3	3.79036	-0.260066	0.532676	-0.488226	0.62539	0.999547	Not
AC004895.1	AC004895.1	2.35992	0.269356	0.656217	0.410468	0.681462	0.999547	Not
AC004898.1	AC004898.1	2.58407	-0.290841	0.545496	-0.533169	0.593917	0.999547	Not
AC004899.1	AC004899.1	0.668587	0.438353	1.69384	0.258793	0.795795	0.999547	Not
AC004899.2	AC004899.2	0.645985	2.70317	2.96283	0.91236	0.361579	0.999547	Not
AC004900.1	AC004900.1	2.82253	-0.470829	0.499143	-0.943275	0.34554	0.999547	Not
AC004908.1	AC004908.1	11.6675	0.413264	0.342666	1.20603	0.227807	0.999547	Not
AC004908.2	AC004908.2	11.0416	0.457485	0.317056	1.44292	0.149044	0.999547	Not
AC004908.3	AC004908.3	4.73206	0.369203	0.549232	0.672216	0.501446	0.999547	Not
AC004909.1	AC004909.1	0.121395	0.601765	2.99428	0.200972	0.840721	0.999547	Not
AC004910.1	AC004910.1	0.182092	0.823717	2.99428	0.275097	0.783242	0.999547	Not
AC004911.1	AC004911.1	0.400642	1.38463	2.99104	0.462924	0.643419	0.999547	Not
AC004917.1	AC004917.1	1.95712	0.949006	0.923314	1.02783	0.304032	0.999547	Not
AC004918.1	AC004918.1	14.5831	-0.139427	0.414644	-0.336257	0.736677	0.999547	Not
AC004918.5	AC004918.5	51.6674	0.00937695	0.375044	0.0250023	0.980053	0.999547	Not
AC004920.1	AC004920.1	0.121395	0.601765	2.99428	0.200972	0.840721	0.999547	Not
AC004921.1	AC004921.1	4.96904	-0.646728	0.430442	-1.50247	0.132975	0.999547	Not
AC004921.2	AC004921.2	0.421664	0.74515	2.09075	0.356403	0.721539	0.999547	Not
AC004923.1	AC004923.1	0.392492	1.24606	2.08387	0.597956	0.549869	0.999547	Not
AC004923.2	AC004923.2	0.157695	0.63136	2.99428	0.210855	0.833	0.999547	Not
AC004923.4	AC004923.4	26.8599	-0.394157	0.25338	-1.55559	0.119804	0.999547	Not
AC004925.1	AC004925.1	0.273015	1.26762	2.99428	0.423347	0.672042	0.999547	Not
AC004936.1	AC004936.1	0.121395	0.601765	2.99428	0.200972	0.840721	0.999547	Not
AC004938.1	AC004938.1	0.121395	0.601765	2.99428	0.200972	0.840721	0.999547	Not
AC004938.2	AC004938.2	8.55206	0.206431	0.364289	0.566669	0.570939	0.999547	Not
AC004941.1	AC004941.1	0.988145	2.58443	1.81735	1.42209	0.155001	0.999547	Not
AC004943.1	AC004943.1	2.39048	-0.653888	0.606548	-1.07805	0.281012	0.999547	Not
AC004943.2	AC004943.2	15.6955	0.415462	0.250186	1.66062	0.0967905	0.999547	Not
AC004943.3	AC004943.3	0.118938	-0.197256	2.99428	-0.0658777	0.947475	0.999547	Not
AC004946.1	AC004946.1	0.172185	-0.803921	2.99428	-0.268486	0.788326	0.999547	Not
AC004947.1	AC004947.1	0.532999	2.37527	2.96854	0.80015	0.423624	0.999547	Not
AC004947.2	AC004947.2	0.303487	1.26762	2.99428	0.423347	0.672042	0.999547	Not
AC004947.3	AC004947.3	9.28324	0.0374488	0.322769	0.116023	0.907634	0.999547	Not
AC004948.1	AC004948.1	1.77352	-0.164529	0.710424	-0.231593	0.816855	0.999547	Not
AC004951.1	AC004951.1	7.76643	-0.230304	0.309768	-0.743474	0.457195	0.999547	Not
AC004951.2	AC004951.2	37.9928	-0.292814	0.171022	-1.71215	0.0868699	0.999547	Not
AC004951.3	AC004951.3	22.1019	-0.252625	0.235698	-1.07182	0.283801	0.999547	Not
AC004967.1	AC004967.1	53.7084	0.0326961	0.161749	0.202141	0.839806	0.999547	Not
AC004969.1	AC004969.1	0.485579	2.56763	2.96854	0.864948	0.387067	0.999547	Not
AC004972.1	AC004972.1	0.485579	2.56763	2.96854	0.864948	0.387067	0.999547	Not
AC004973.1	AC004973.1	0.623396	-0.114106	1.67104	-0.0682841	0.945559	0.999547	Not
AC004974.1	AC004974.1	0.750377	0.719719	1.27124	0.566155	0.571288	0.999547	Not
AC004975.1	AC004975.1	6.49097	-0.254233	0.446929	-0.568843	0.569463	0.999547	Not
AC004975.2	AC004975.2	2.54352	0.0499274	0.586721	0.0850956	0.932185	0.999547	Not
AC004980.1	AC004980.1	50.924	-0.16566	0.128105	-1.29316	0.195956	0.999547	Not
AC004980.2	AC004980.2	2.4682	-0.500636	0.648845	-0.77158	0.440363	0.999547	Not
AC004980.3	AC004980.3	0.619898	-0.632775	1.07363	-0.589381	0.555605	0.999547	Not
AC004980.5	AC004980.5	0.122129	-0.197256	2.99428	-0.0658777	0.947475	0.999547	Not
AC004982.1	AC004982.1	6.31689	0.329591	0.453268	0.727144	0.467137	0.999547	Not
AC004982.2	AC004982.2	20.7776	0.114596	0.270597	0.423491	0.671937	0.999547	Not
AC004986.1	AC004986.1	0.108117	0.187458	2.99428	0.0626053	0.950081	0.999547	Not
AC004987.1	AC004987.1	0.0614873	-0.22685	2.99428	-0.0757613	0.939609	0.999547	Not
AC004987.2	AC004987.2	28.9125	0.193411	0.221918	0.871544	0.383457	0.999547	Not
AC004987.3	AC004987.3	0.308387	0.660955	2.92225	0.22618	0.821061	0.999547	Not
AC004987.4	AC004987.4	0.421339	-0.622319	1.33453	-0.466321	0.640986	0.999547	Not
AC004988.1	AC004988.1	0.243079	0.439003	2.99428	0.146614	0.883437	0.999547	Not
AC004990.1	AC004990.1	0.0390111	-0.0344935	2.99428	-0.0115198	0.990809	0.999547	Not
AC005000.1	AC005000.1	7.15817	-0.0592809	0.333962	-0.177508	0.85911	0.999547	Not
AC005000.2	AC005000.2	0.24279	1.04567	2.99428	0.349222	0.726923	0.999547	Not
AC005002.2	AC005002.2	0.485579	2.56763	2.96854	0.864948	0.387067	0.999547	Not
AC005005.3	AC005005.3	2.49202	-0.459137	0.576081	-0.797001	0.425451	0.999547	Not
AC005005.4	AC005005.4	0.139446	-0.197255	2.85764	-0.0690275	0.944968	0.999547	Not
AC005006.1	AC005006.1	0.769496	1.17262	0.924246	1.26873	0.204538	0.999547	Not
AC005009.1	AC005009.1	0.0949221	0.187458	2.99428	0.0626053	0.950081	0.999547	Not
AC005011.1	AC005011.1	0.229595	1.04567	2.99428	0.349222	0.726923	0.999547	Not
AC005013.1	AC005013.1	0.428217	1.992	2.84377	0.700478	0.483629	0.999547	Not
AC005014.1	AC005014.1	0.286817	-0.753776	2.16377	-0.348362	0.727569	0.999547	Not
AC005014.2	AC005014.2	4.24892	0.406999	0.448852	0.906754	0.364537	0.999547	Not
AC005014.3	AC005014.3	0.196074	1.46574	2.67205	0.548546	0.583317	0.999547	Not
AC005014.4	AC005014.4	2.60033	-0.157096	0.822077	-0.191096	0.84845	0.999547	Not
AC005019.1	AC005019.1	0.364185	1.57698	2.99104	0.527234	0.598031	0.999547	Not
AC005019.2	AC005019.2	0.121395	0.601765	2.99428	0.200972	0.840721	0.999547	Not
AC005020.1	AC005020.1	2.30975	0.648236	0.56047	1.15659	0.247439	0.999547	Not
AC005021.1	AC005021.1	0.213877	0.0542939	1.93317	0.0280854	0.977594	0.999547	Not
AC005033.1	AC005033.1	0.121395	0.601765	2.99428	0.200972	0.840721	0.999547	Not
AC005034.2	AC005034.2	0.24279	1.04567	2.99428	0.349222	0.726923	0.999547	Not
AC005034.3	AC005034.3	1.30914	1.41781	0.776135	1.82676	0.0677359	0.999547	Not
AC005034.5	AC005034.5	0.926214	2.99745	1.78089	1.68313	0.0923508	0.999547	Not
AC005034.6	AC005034.6	5.54627	-0.24649	0.500114	-0.492867	0.622107	0.999547	Not
AC005034.7	AC005034.7	0.275133	-0.552375	1.86497	-0.296185	0.767089	0.999547	Not
AC005037.2	AC005037.2	9.84094	-0.191329	0.405842	-0.471438	0.637328	0.999547	Not
AC005041.2	AC005041.2	0.491673	1.64335	1.30981	1.25464	0.209608	0.999547	Not
AC005041.3	AC005041.3	13.8492	-0.332372	0.301493	-1.10242	0.270279	0.999547	Not
AC005041.4	AC005041.4	0.133314	0.217053	2.88924	0.0751245	0.940116	0.999547	Not
AC005042.1	AC005042.1	0.631888	0.185251	1.06718	0.173589	0.862189	0.999547	Not
AC005046.1	AC005046.1	0.424882	2.37076	2.97263	0.79753	0.425144	0.999547	Not
AC005046.2	AC005046.2	2.22422	-0.265512	0.626293	-0.423943	0.671608	0.999547	Not
AC005050.1	AC005050.1	0.242154	0.853311	2.99428	0.28498	0.775659	0.999547	Not
AC005050.3	AC005050.3	1.30422	-1.82923	0.903537	-2.02452	0.0429167	0.999547	Down
AC005052.1	AC005052.1	3.46279	1.08474	0.568551	1.90791	0.0564031	0.999547	Not
AC005052.2	AC005052.2	11.8887	-0.0971999	0.302118	-0.321729	0.747658	0.999547	Not
AC005062.1	AC005062.1	0.914667	1.69232	1.83874	0.920366	0.357382	0.999547	Not
AC005064.1	AC005064.1	0.491358	1.59955	2.0686	0.773255	0.439371	0.999547	Not
AC005066.1	AC005066.1	0.24279	1.04567	2.99428	0.349222	0.726923	0.999547	Not
AC005070.1	AC005070.1	0.660963	0.781527	1.52092	0.51385	0.607357	0.999547	Not
AC005070.2	AC005070.2	0.847057	0.0452281	0.810768	0.0557843	0.955514	0.999547	Not
AC005070.3	AC005070.3	22.5939	0.0293965	0.286232	0.102702	0.9182	0.999547	Not
AC005071.2	AC005071.2	27.4626	-0.505176	0.252366	-2.00176	0.0453103	0.999547	Not
AC005072.1	AC005072.1	3.47002	-1.07616	0.544319	-1.97708	0.0480326	0.999547	Down
AC005076.1	AC005076.1	0.644009	0.712828	1.37351	0.518983	0.603773	0.999547	Not
AC005076.2	AC005076.2	6.24951	0.160257	0.350703	0.456959	0.647701	0.999547	Not
AC005076.3	AC005076.3	1.00219	-0.628517	0.949477	-0.661962	0.507996	0.999547	Not
AC005077.2	AC005077.2	0.435634	-1.31224	1.30673	-1.00422	0.315271	0.999547	Not
AC005077.4	AC005077.4	4.09627	-0.161812	0.832612	-0.194343	0.845908	0.999547	Not
AC005081.1	AC005081.1	2.02682	-0.253797	0.618984	-0.410022	0.68179	0.999547	Not
AC005082.1	AC005082.1	11.819	-0.0975699	0.415376	-0.234895	0.81429	0.999547	Not
AC005083.1	AC005083.1	3.5707	0.392936	0.499241	0.787066	0.431243	0.999547	Not
AC005086.1	AC005086.1	0.240063	-0.774327	2.99428	-0.258602	0.795942	0.999547	Not
AC005086.2	AC005086.2	1.05492	-0.473789	1.04991	-0.451266	0.651798	0.999547	Not
AC005086.3	AC005086.3	0.30995	0.882914	2.09954	0.420528	0.6741	0.999547	Not
AC005086.4	AC005086.4	0.184801	-0.389612	2.69058	-0.144806	0.884864	0.999547	Not
AC005086.5	AC005086.5	0.924584	1.30859	1.05355	1.24208	0.214206	0.999547	Not
AC005089.1	AC005089.1	0.645648	2.98744	2.96145	1.00878	0.313081	0.999547	Not
AC005091.1	AC005091.1	0.366114	1.75932	1.5823	1.11188	0.26619	0.999547	Not
AC005096.1	AC005096.1	1.53583	0.322605	0.889303	0.362761	0.716783	0.999547	Not
AC005099.1	AC005099.1	1.41146	0.398864	0.90539	0.440544	0.659543	0.999547	Not
AC005100.1	AC005100.1	0.546277	2.74087	2.96536	0.924293	0.355334	0.999547	Not
AC005100.2	AC005100.2	0.281094	0.660959	2.48021	0.266493	0.789859	0.999547	Not
AC005102.1	AC005102.1	0.453864	-0.316925	1.81352	-0.174757	0.861271	0.999547	Not
AC005104.1	AC005104.1	17.3175	-0.216455	0.290886	-0.744121	0.456803	0.999547	Not
AC005104.2	AC005104.2	0.367209	-0.10847	1.44624	-0.0750013	0.940214	0.999547	Not
AC005104.3	AC005104.3	0.247308	0.660961	2.15332	0.30695	0.758882	0.999547	Not
AC005153.1	AC005153.1	0.278466	0.0542932	2.1226	0.0255786	0.979593	0.999547	Not
AC005154.1	AC005154.1	17.5214	-0.0630976	0.42912	-0.14704	0.883101	0.999547	Not
AC005154.2	AC005154.2	74.0915	-0.294532	0.239213	-1.23125	0.218228	0.999547	Not
AC005154.4	AC005154.4	10.5848	-0.231769	0.409636	-0.565792	0.571535	0.999547	Not
AC005156.1	AC005156.1	0.362295	1.3254	2.89591	0.457681	0.647182	0.999547	Not
AC005160.1	AC005160.1	0.168814	0.409409	2.99428	0.13673	0.891244	0.999547	Not
AC005162.1	AC005162.1	0.174679	0.0246965	2.72649	0.00905798	0.992773	0.999547	Not
AC005162.2	AC005162.2	13.3758	-0.326565	0.391504	-0.834129	0.404209	0.999547	Not
AC005165.1	AC005165.1	6.02473	1.10997	0.520287	2.13338	0.0328935	0.999547	Up
AC005165.3	AC005165.3	0.182092	0.823717	2.99428	0.275097	0.783242	0.999547	Not
AC005180.1	AC005180.1	0.224715	0.63136	2.99428	0.210855	0.833	0.999547	Not
AC005183.1	AC005183.1	1.59964	0.786641	0.964872	0.815281	0.414912	0.999547	Not
AC005189.1	AC005189.1	0.92097	0.434224	0.909293	0.47754	0.632977	0.999547	Not
AC005191.1	AC005191.1	0.0950059	0.601765	2.99428	0.200972	0.840721	0.999547	Not
AC005197.1	AC005197.1	0.461978	0.993988	2.4311	0.408864	0.682639	0.999547	Not
AC005208.1	AC005208.1	0.424882	2.37076	2.97263	0.79753	0.425144	0.999547	Not
AC005209.1	AC005209.1	0.182092	0.823717	2.99428	0.275097	0.783242	0.999547	Not
AC005220.1	AC005220.1	0.878383	-0.318699	0.92897	-0.343067	0.731548	0.999547	Not
AC005224.1	AC005224.1	0.681868	2.2485	2.07064	1.0859	0.277525	0.999547	Not
AC005224.2	AC005224.2	2.66637	-0.0242879	0.615463	-0.0394628	0.968521	0.999547	Not
AC005224.3	AC005224.3	24.1032	0.235419	0.277386	0.848707	0.396044	0.999547	Not
AC005225.1	AC005225.1	2.78615	-0.0147893	0.46417	-0.0318618	0.974582	0.999547	Not
AC005225.2	AC005225.2	1.05076	2.75432	1.05444	2.61212	0.00899833	0.999547	Up
AC005225.3	AC005225.3	0.985536	-0.346128	1.02475	-0.337767	0.735539	0.999547	Not
AC005225.4	AC005225.4	9.28246	-0.038648	0.349706	-0.110516	0.912	0.999547	Not
AC005229.1	AC005229.1	0.121395	0.601765	2.99428	0.200972	0.840721	0.999547	Not
AC005229.2	AC005229.2	0.161066	0.631362	2.75957	0.22879	0.819032	0.999547	Not
AC005229.3	AC005229.3	0.121395	0.601765	2.99428	0.200972	0.840721	0.999547	Not
AC005229.4	AC005229.4	16.7099	0.146445	0.291814	0.501841	0.615779	0.999547	Not
AC005229.5	AC005229.5	0.303487	1.26762	2.99428	0.423347	0.672042	0.999547	Not
AC005230.1	AC005230.1	1.9317	0.380299	0.885239	0.4296	0.667486	0.999547	Not
AC005232.1	AC005232.1	0.547584	-0.0785975	1.83753	-0.0427735	0.965882	0.999547	Not
AC005234.2	AC005234.2	0.216419	1.04567	2.99428	0.349222	0.726923	0.999547	Not
AC005237.1	AC005237.1	0.530099	0.0509688	1.332	0.0382649	0.969476	0.999547	Not
AC005237.2	AC005237.2	0.0896604	-0.00489925	2.99428	-0.00163621	0.998694	0.999547	Not
AC005244.1	AC005244.1	1.78399	-0.785404	0.742313	-1.05805	0.290033	0.999547	Not
AC005244.2	AC005244.2	0.452774	2.17841	2.97263	0.73282	0.463668	0.999547	Not
AC005252.1	AC005252.1	0.121395	0.601765	2.99428	0.200972	0.840721	0.999547	Not
AC005252.2	AC005252.2	0.303487	1.26762	2.99428	0.423347	0.672042	0.999547	Not
AC005252.3	AC005252.3	0.424882	2.37076	2.97263	0.79753	0.425144	0.999547	Not
AC005252.4	AC005252.4	0.149287	0.409409	2.99428	0.13673	0.891244	0.999547	Not
AC005253.1	AC005253.1	38.4333	-0.377195	0.243632	-1.54821	0.121571	0.999547	Not
AC005256.1	AC005256.1	0.229511	0.63136	2.99428	0.210855	0.833	0.999547	Not
AC005258.2	AC005258.2	0.899029	0.48074	1.29883	0.370135	0.711282	0.999547	Not
AC005261.1	AC005261.1	127.557	0.14846	0.151638	0.979037	0.327562	0.999547	Not
AC005261.2	AC005261.2	294.302	0.020074	0.208729	0.0961728	0.923383	0.999547	Not
AC005261.3	AC005261.3	2.09071	0.182037	0.547501	0.332488	0.739521	0.999547	Not
AC005261.5	AC005261.5	0.13872	-0.00489925	2.99428	-0.00163621	0.998694	0.999547	Not
AC005261.6	AC005261.6	6.5391	-0.0699833	0.486402	-0.14388	0.885596	0.999547	Not
AC005262.1	AC005262.1	0.0909961	0.187458	2.99428	0.0626053	0.950081	0.999547	Not
AC005264.1	AC005264.1	10.4436	-0.197614	0.32596	-0.606254	0.544346	0.999547	Not
AC005274.1	AC005274.1	0.121395	0.601765	2.99428	0.200972	0.840721	0.999547	Not
AC005277.2	AC005277.2	0.180367	0.63136	2.99428	0.210855	0.833	0.999547	Not
AC005280.1	AC005280.1	7.50459	-0.422652	0.349687	-1.20866	0.226795	0.999547	Not
AC005280.2	AC005280.2	26.2544	-0.319933	0.280697	-1.13978	0.254378	0.999547	Not
AC005281.1	AC005281.1	0.303487	1.26762	2.99428	0.423347	0.672042	0.999547	Not
AC005288.1	AC005288.1	2.67066	0.0633957	0.554114	0.114409	0.908913	0.999547	Not
AC005291.1	AC005291.1	0.303487	1.26762	2.99428	0.423347	0.672042	0.999547	Not
AC005293.1	AC005293.1	0.259031	1.26762	2.99428	0.423347	0.672042	0.999547	Not
AC005297.2	AC005297.2	0.182092	0.823717	2.99428	0.275097	0.783242	0.999547	Not
AC005300.1	AC005300.1	1.41626	-0.535913	0.856561	-0.625657	0.53154	0.999547	Not
AC005301.2	AC005301.2	0.303487	1.26762	2.99428	0.423347	0.672042	0.999547	Not
AC005304.1	AC005304.1	0.321789	-1.27982	1.45896	-0.877215	0.38037	0.999547	Not
AC005304.2	AC005304.2	0.319822	0.054292	2.42608	0.0223785	0.982146	0.999547	Not
AC005304.3	AC005304.3	0.236938	-0.581969	2.17274	-0.26785	0.788815	0.999547	Not
AC005306.1	AC005306.1	1.13913	-0.897151	0.707799	-1.26752	0.204969	0.999547	Not
AC005307.1	AC005307.1	0.589557	-0.0791481	1.66527	-0.0475286	0.962092	0.999547	Not
AC005323.1	AC005323.1	0.606974	2.89552	2.96283	0.977283	0.328429	0.999547	Not
AC005324.1	AC005324.1	0.0997085	0.187458	2.99428	0.0626053	0.950081	0.999547	Not
AC005324.2	AC005324.2	0.0894448	0.187458	2.99428	0.0626053	0.950081	0.999547	Not
AC005324.5	AC005324.5	0.631716	1.19287	1.64538	0.724984	0.468462	0.999547	Not
AC005326.1	AC005326.1	5.54905	0.186166	0.383978	0.484834	0.627794	0.999547	Not
AC005329.1	AC005329.1	3.81968	0.0580639	0.445899	0.130217	0.896394	0.999547	Not
AC005329.3	AC005329.3	9.43048	-0.185642	0.271769	-0.683089	0.494551	0.999547	Not
AC005330.1	AC005330.1	0.556696	0.375073	1.16185	0.322823	0.746829	0.999547	Not
AC005332.1	AC005332.1	14.1352	0.191355	0.28483	0.671822	0.501697	0.999547	Not
AC005332.2	AC005332.2	69.0906	0.280801	0.341663	0.821863	0.411155	0.999547	Not
AC005332.3	AC005332.3	57.1007	0.121087	0.252064	0.480383	0.630955	0.999547	Not
AC005332.4	AC005332.4	255.416	0.110669	0.17436	0.634717	0.525613	0.999547	Not
AC005332.5	AC005332.5	72.2488	-0.351604	0.231012	-1.52202	0.128004	0.999547	Not
AC005332.6	AC005332.6	249.877	-0.288876	0.150089	-1.9247	0.0542672	0.999547	Not
AC005332.7	AC005332.7	18.7819	-0.027866	0.324897	-0.0857688	0.93165	0.999547	Not
AC005336.1	AC005336.1	0.480646	-0.685674	1.32508	-0.517458	0.604837	0.999547	Not
AC005336.2	AC005336.2	1.11124	2.07713	1.29737	1.60104	0.109369	0.999547	Not
AC005336.3	AC005336.3	1.57807	0.34864	0.80974	0.430559	0.666789	0.999547	Not
AC005342.1	AC005342.1	0.452774	2.17841	2.97263	0.73282	0.463668	0.999547	Not
AC005342.2	AC005342.2	4.00506	0.172128	0.486469	0.353831	0.723466	0.999547	Not
AC005343.1	AC005343.1	2.90856	1.33746	0.732265	1.82647	0.0677793	0.999547	Not
AC005343.4	AC005343.4	0.769239	1.30689	1.16563	1.12118	0.262211	0.999547	Not
AC005344.1	AC005344.1	0.203757	0.217052	2.99428	0.0724889	0.942213	0.999547	Not
AC005355.1	AC005355.1	0.130889	0.409409	2.99428	0.13673	0.891244	0.999547	Not
AC005355.2	AC005355.2	0.391598	-0.756504	1.46689	-0.515718	0.606051	0.999547	Not
AC005357.2	AC005357.2	0.121395	0.601765	2.99428	0.200972	0.840721	0.999547	Not
AC005358.1	AC005358.1	0.0364574	-0.0344935	2.99428	-0.0115198	0.990809	0.999547	Not
AC005363.2	AC005363.2	1.3385	0.256145	0.816162	0.313841	0.753642	0.999547	Not
AC005377.1	AC005377.1	0.224715	0.63136	2.99428	0.210855	0.833	0.999547	Not
AC005379.1	AC005379.1	0.697523	1.82165	1.33293	1.36665	0.171736	0.999547	Not
AC005381.1	AC005381.1	3.77442	-0.113128	0.669658	-0.168934	0.865848	0.999547	Not
AC005383.1	AC005383.1	0.190272	0.631363	2.652	0.23807	0.811827	0.999547	Not
AC005387.1	AC005387.1	4.58464	-0.565332	0.51395	-1.09997	0.271343	0.999547	Not
AC005387.2	AC005387.2	6.22856	-0.722846	0.379436	-1.90506	0.0567729	0.999547	Not
AC005389.1	AC005389.1	0.188242	0.246646	2.99428	0.0823725	0.934351	0.999547	Not
AC005391.1	AC005391.1	2.48189	-0.446779	0.504986	-0.884736	0.376299	0.999547	Not
AC005392.2	AC005392.2	38.2906	-0.196623	0.546598	-0.35972	0.719056	0.999547	Not
AC005392.3	AC005392.3	0.548958	1.73542	2.32544	0.746274	0.455502	0.999547	Not
AC005393.1	AC005393.1	4.308	-0.396439	0.465096	-0.852382	0.394002	0.999547	Not
AC005394.1	AC005394.1	0.885024	1.54806	1.70629	0.907265	0.364267	0.999547	Not
AC005400.1	AC005400.1	1.29711	-0.511273	0.694714	-0.735948	0.461762	0.999547	Not
AC005410.1	AC005410.1	1.08228	0.898442	1.15323	0.779069	0.435939	0.999547	Not
AC005410.2	AC005410.2	1.72483	0.245215	0.575015	0.42645	0.66978	0.999547	Not
AC005412.1	AC005412.1	0.182092	0.823717	2.99428	0.275097	0.783242	0.999547	Not
AC005414.1	AC005414.1	0.487539	1.9818	2.81012	0.705236	0.480664	0.999547	Not
AC005476.1	AC005476.1	2.43391	-0.807069	0.611664	-1.31946	0.187014	0.999547	Not
AC005476.2	AC005476.2	4.28764	-0.296521	0.460583	-0.643795	0.519708	0.999547	Not
AC005479.1	AC005479.1	4.32357	0.0292595	0.473831	0.0617508	0.950761	0.999547	Not
AC005479.2	AC005479.2	2.76947	-0.135653	0.52927	-0.256302	0.797718	0.999547	Not
AC005480.1	AC005480.1	3.76915	0.331173	0.552802	0.599081	0.549119	0.999547	Not
AC005480.2	AC005480.2	0.0613134	-0.22685	2.99428	-0.0757613	0.939609	0.999547	Not
AC005481.1	AC005481.1	0.569676	0.931429	1.04899	0.88793	0.374578	0.999547	Not
AC005486.1	AC005486.1	7.89025	-0.406275	0.436735	-0.930254	0.35224	0.999547	Not
AC005487.1	AC005487.1	0.816993	2.26591	1.83731	1.23328	0.217473	0.999547	Not
AC005495.1	AC005495.1	0.483948	1.04371	1.2022	0.868168	0.385302	0.999547	Not
AC005495.2	AC005495.2	0.542622	-1.34002	1.31686	-1.01758	0.308876	0.999547	Not
AC005498.2	AC005498.2	1.63396	-0.404232	0.738886	-0.547083	0.584322	0.999547	Not
AC005498.3	AC005498.3	6.22974	0.728633	0.389203	1.87211	0.0611909	0.999547	Not
AC005514.1	AC005514.1	0.476585	-0.425452	1.07712	-0.394989	0.692851	0.999547	Not
AC005515.1	AC005515.1	8.88501	-0.00639029	0.537099	-0.0118978	0.990507	0.999547	Not
AC005518.1	AC005518.1	0.364185	1.57698	2.99104	0.527234	0.598031	0.999547	Not
AC005519.1	AC005519.1	17.4322	-0.377352	0.221002	-1.70746	0.0877374	0.999547	Not
AC005520.1	AC005520.1	0.38959	-0.284868	1.60916	-0.177029	0.859486	0.999547	Not
AC005520.2	AC005520.2	0.0670101	0.187458	2.99428	0.0626053	0.950081	0.999547	Not
AC005520.4	AC005520.4	14.1725	0.325514	0.227645	1.42992	0.15274	0.999547	Not
AC005520.5	AC005520.5	1.13151	0.249368	1.1233	0.221997	0.824317	0.999547	Not
AC005520.6	AC005520.6	0.121395	0.601765	2.99428	0.200972	0.840721	0.999547	Not
AC005520.7	AC005520.7	1.16945	-0.422532	0.768772	-0.549619	0.582581	0.999547	Not
AC005521.1	AC005521.1	0.364185	1.57698	2.99104	0.527234	0.598031	0.999547	Not
AC005522.1	AC005522.1	0.729364	0.0671941	1.29606	0.0518447	0.958652	0.999547	Not
AC005523.1	AC005523.1	0.799161	1.69964	1.06269	1.59937	0.109739	0.999547	Not
AC005529.1	AC005529.1	0.839667	-0.197001	1.07051	-0.184025	0.853994	0.999547	Not
AC005531.1	AC005531.1	0.121395	0.601765	2.99428	0.200972	0.840721	0.999547	Not
AC005532.1	AC005532.1	6.20907	0.824054	0.381653	2.15917	0.0308372	0.999547	Not
AC005532.2	AC005532.2	5.87564	0.533509	0.494634	1.07859	0.280769	0.999547	Not
AC005534.1	AC005534.1	10.2975	0.114226	0.325991	0.350395	0.726042	0.999547	Not
AC005534.2	AC005534.2	0.577576	-0.465505	1.23614	-0.376579	0.706487	0.999547	Not
AC005537.2	AC005537.2	1.0424	2.44496	1.54266	1.5849	0.112989	0.999547	Not
AC005538.3	AC005538.3	0.485132	1.98188	2.813	0.704544	0.481094	0.999547	Not
AC005539.1	AC005539.1	0.34611	1.07526	2.99428	0.359106	0.719516	0.999547	Not
AC005540.1	AC005540.1	2.38407	-0.431172	0.662775	-0.650555	0.515334	0.999547	Not
AC005544.1	AC005544.1	0.311515	1.28534	2.45875	0.522761	0.601141	0.999547	Not
AC005546.1	AC005546.1	3.46784	-0.760489	0.518101	-1.46784	0.142148	0.999547	Not
AC005548.1	AC005548.1	0.182092	0.823717	2.99428	0.275097	0.783242	0.999547	Not
AC005549.1	AC005549.1	0.24279	1.04567	2.99428	0.349222	0.726923	0.999547	Not
AC005550.1	AC005550.1	0.121395	0.601765	2.99428	0.200972	0.840721	0.999547	Not
AC005550.2	AC005550.2	0.0475029	0.379814	2.99428	0.126847	0.899062	0.999547	Not
AC005551.1	AC005551.1	0.864478	1.36366	1.10787	1.23088	0.218366	0.999547	Not
AC005559.1	AC005559.1	0.121395	0.601765	2.99428	0.200972	0.840721	0.999547	Not
AC005562.1	AC005562.1	1.09341	-0.71751	1.09335	-0.656248	0.511665	0.999547	Not
AC005578.1	AC005578.1	0.450313	1.46389	1.30742	1.11968	0.262851	0.999547	Not
AC005580.1	AC005580.1	0.623321	-0.81139	1.8199	-0.445844	0.65571	0.999547	Not
AC005586.1	AC005586.1	7.74124	0.115393	0.278632	0.414143	0.67877	0.999547	Not
AC005586.2	AC005586.2	2.2677	0.79892	0.745277	1.07198	0.28373	0.999547	Not
AC005592.1	AC005592.1	0.182092	0.823717	2.99428	0.275097	0.783242	0.999547	Not
AC005592.2	AC005592.2	0.182092	0.823717	2.99428	0.275097	0.783242	0.999547	Not
AC005593.1	AC005593.1	0.634898	-0.561866	0.97573	-0.575842	0.564722	0.999547	Not
AC005594.1	AC005594.1	2.01276	1.14044	0.728807	1.5648	0.117629	0.999547	Not
AC005599.1	AC005599.1	1.18199	0.36577	1.01197	0.361444	0.717768	0.999547	Not
AC005606.2	AC005606.2	9.53149	-0.410877	0.353196	-1.16331	0.244703	0.999547	Not
AC005614.1	AC005614.1	0.931951	2.48333	1.8339	1.35413	0.175696	0.999547	Not
AC005616.1	AC005616.1	0.0736633	0.187458	2.99428	0.0626053	0.950081	0.999547	Not
AC005618.1	AC005618.1	3.14937	0.267312	0.595855	0.448619	0.653707	0.999547	Not
AC005618.4	AC005618.4	2.04168	1.25904	0.831094	1.51492	0.129791	0.999547	Not
AC005619.1	AC005619.1	0.121395	0.601765	2.99428	0.200972	0.840721	0.999547	Not
AC005622.1	AC005622.1	2.04249	-0.950426	0.803066	-1.1835	0.236612	0.999547	Not
AC005625.1	AC005625.1	0.171586	0.217052	2.99428	0.0724889	0.942213	0.999547	Not
AC005631.1	AC005631.1	0.396485	0.687547	1.79205	0.383665	0.701227	0.999547	Not
AC005632.2	AC005632.2	0.656905	-0.080858	1.90873	-0.0423622	0.96621	0.999547	Not
AC005632.3	AC005632.3	114.644	-0.352858	0.234592	-1.50413	0.132547	0.999547	Not
AC005632.4	AC005632.4	0.554507	0.657309	1.63772	0.401355	0.688159	0.999547	Not
AC005632.5	AC005632.5	0.219288	0.63136	2.99428	0.210855	0.833	0.999547	Not
AC005632.6	AC005632.6	7.33465	-0.409821	0.43585	-0.940279	0.347075	0.999547	Not
AC005670.1	AC005670.1	0.864242	2.8915	1.77602	1.62808	0.103507	0.999547	Not
AC005670.3	AC005670.3	190.323	0.0710087	0.193904	0.366206	0.714212	0.999547	Not
AC005674.1	AC005674.1	0.726558	1.01732	1.39067	0.731533	0.464454	0.999547	Not
AC005674.2	AC005674.2	256.14	0.132486	0.174088	0.761032	0.446638	0.999547	Not
AC005682.1	AC005682.1	9.3175	-0.0415239	0.307491	-0.135041	0.89258	0.999547	Not
AC005682.2	AC005682.2	0.332436	0.882911	2.45091	0.360238	0.718669	0.999547	Not
AC005691.1	AC005691.1	0.121395	0.601765	2.99428	0.200972	0.840721	0.999547	Not
AC005692.1	AC005692.1	0.303487	1.26762	2.99428	0.423347	0.672042	0.999547	Not
AC005692.2	AC005692.2	0.182092	0.823717	2.99428	0.275097	0.783242	0.999547	Not
AC005692.3	AC005692.3	0.518319	2.37527	2.96854	0.80015	0.423624	0.999547	Not
AC005695.1	AC005695.1	0.166748	0.024695	2.99428	0.00824741	0.99342	0.999547	Not
AC005695.2	AC005695.2	0.191345	0.0246967	2.66873	0.00925411	0.992616	0.999547	Not
AC005695.3	AC005695.3	1.41088	0.590501	0.694146	0.850687	0.394943	0.999547	Not
AC005696.1	AC005696.1	3.31234	-0.0946102	0.451604	-0.209498	0.834059	0.999547	Not
AC005696.3	AC005696.3	2.54529	-0.62594	0.607584	-1.03021	0.302911	0.999547	Not
AC005696.4	AC005696.4	1.64164	1.32849	0.868663	1.52935	0.126178	0.999547	Not
AC005697.2	AC005697.2	0.540274	0.271731	1.24357	0.218509	0.827033	0.999547	Not
AC005699.1	AC005699.1	0.446167	1.39524	1.44086	0.968337	0.332876	0.999547	Not
AC005702.2	AC005702.2	1.34827	0.0125814	1.02405	0.012286	0.990197	0.999547	Not
AC005702.5	AC005702.5	0.24279	1.04567	2.99428	0.349222	0.726923	0.999547	Not
AC005703.1	AC005703.1	0.24279	1.04567	2.99428	0.349222	0.726923	0.999547	Not
AC005703.2	AC005703.2	0.303487	1.26762	2.99428	0.423347	0.672042	0.999547	Not
AC005703.3	AC005703.3	0.121395	0.601765	2.99428	0.200972	0.840721	0.999547	Not
AC005703.4	AC005703.4	0.357127	0.0838892	1.42963	0.0586789	0.953208	0.999547	Not
AC005703.6	AC005703.6	0.121395	0.601765	2.99428	0.200972	0.840721	0.999547	Not
AC005703.7	AC005703.7	0.584115	2.27816	2.3658	0.962955	0.33557	0.999547	Not
AC005722.1	AC005722.1	0.344571	-0.552375	2.99428	-0.184477	0.853639	0.999547	Not
AC005722.2	AC005722.2	0.129846	-0.611564	2.908	-0.210304	0.83343	0.999547	Not
AC005722.3	AC005722.3	0.520047	2.35986	2.01692	1.17003	0.241987	0.999547	Not
AC005725.1	AC005725.1	0.424882	2.37076	2.97263	0.79753	0.425144	0.999547	Not
AC005726.1	AC005726.1	1.45194	-0.758803	0.696598	-1.0893	0.276022	0.999547	Not
AC005726.2	AC005726.2	1.89861	0.261701	0.640139	0.40882	0.682672	0.999547	Not
AC005730.1	AC005730.1	0.336227	1.07526	2.99428	0.359106	0.719516	0.999547	Not
AC005730.2	AC005730.2	1.13739	0.313906	1.03537	0.303183	0.76175	0.999547	Not
AC005730.3	AC005730.3	4.69514	-0.0791118	0.684737	-0.115536	0.90802	0.999547	Not
AC005736.1	AC005736.1	0.363586	-0.867376	2.4336	-0.356417	0.721528	0.999547	Not
AC005740.1	AC005740.1	0.333059	0.468598	2.88977	0.162157	0.871182	0.999547	Not
AC005740.2	AC005740.2	0.215838	-0.996279	2.21521	-0.449745	0.652895	0.999547	Not
AC005740.3	AC005740.3	1.45063	-0.307863	0.67632	-0.455203	0.648963	0.999547	Not
AC005740.4	AC005740.4	8.79614	-0.0475247	0.325074	-0.146197	0.883766	0.999547	Not
AC005740.5	AC005740.5	0.426315	-0.642693	1.62309	-0.395968	0.692128	0.999547	Not
AC005741.1	AC005741.1	0.121395	0.601765	2.99428	0.200972	0.840721	0.999547	Not
AC005746.1	AC005746.1	3.73192	-0.442775	0.515991	-0.858106	0.390834	0.999547	Not
AC005746.2	AC005746.2	0.664315	-0.632683	1.33729	-0.473108	0.636136	0.999547	Not
AC005746.3	AC005746.3	0.0688987	0.601765	2.99428	0.200972	0.840721	0.999547	Not
AC005747.1	AC005747.1	3680.73	-0.0949122	0.183976	-0.515896	0.605927	0.999547	Not
AC005753.1	AC005753.1	0.329656	0.468597	2.99428	0.156498	0.875641	0.999547	Not
AC005753.2	AC005753.2	0.121395	0.601765	2.99428	0.200972	0.840721	0.999547	Not
AC005753.3	AC005753.3	0.492088	-0.452948	1.79876	-0.251811	0.801187	0.999547	Not
AC005757.1	AC005757.1	0.923837	0.469825	1.00444	0.467747	0.639966	0.999547	Not
AC005758.1	AC005758.1	0.303487	1.26762	2.99428	0.423347	0.672042	0.999547	Not
AC005759.1	AC005759.1	0.577507	0.260606	1.17364	0.22205	0.824275	0.999547	Not
AC005772.1	AC005772.1	0.303487	1.26762	2.99428	0.423347	0.672042	0.999547	Not
AC005772.2	AC005772.2	0.0390111	-0.0344935	2.99428	-0.0115198	0.990809	0.999547	Not
AC005775.1	AC005775.1	1.54039	0.509364	0.799722	0.636927	0.524173	0.999547	Not
AC005776.1	AC005776.1	2.0153	0.223576	0.662749	0.337346	0.735856	0.999547	Not
AC005776.2	AC005776.2	11.8984	-0.19682	0.358149	-0.549548	0.58263	0.999547	Not
AC005777.1	AC005777.1	0.0971549	0.187458	2.99428	0.0626053	0.950081	0.999547	Not
AC005785.1	AC005785.1	23.992	-0.036086	0.318639	-0.113251	0.909832	0.999547	Not
AC005785.2	AC005785.2	12.6423	-0.072764	0.283095	-0.257031	0.797155	0.999547	Not
AC005786.1	AC005786.1	0.247151	1.26762	2.99428	0.423347	0.672042	0.999547	Not
AC005786.2	AC005786.2	0.251978	0.439003	2.99428	0.146614	0.883437	0.999547	Not
AC005786.4	AC005786.4	0.2205	0.0246972	2.58222	0.00956432	0.992369	0.999547	Not
AC005787.1	AC005787.1	0.323524	-0.138064	1.81059	-0.0762538	0.939217	0.999547	Not
AC005790.1	AC005790.1	0.0852451	-0.22685	2.99428	-0.0757613	0.939609	0.999547	Not
AC005796.1	AC005796.1	1.87108	0.446965	0.649843	0.687804	0.491576	0.999547	Not
AC005798.1	AC005798.1	1.37294	-0.922524	0.857524	-1.0758	0.282017	0.999547	Not
AC005803.1	AC005803.1	3.71786	0.272453	0.611731	0.44538	0.656045	0.999547	Not
AC005808.1	AC005808.1	0.4673	-0.0822259	1.79807	-0.04573	0.963525	0.999547	Not
AC005821.1	AC005821.1	1.49637	1.35622	0.956734	1.41755	0.156321	0.999547	Not
AC005821.2	AC005821.2	0.216419	1.04567	2.99428	0.349222	0.726923	0.999547	Not
AC005822.1	AC005822.1	3.82921	0.327256	0.389443	0.840319	0.400729	0.999547	Not
AC005828.1	AC005828.1	0.308712	-0.330422	1.6449	-0.200877	0.840794	0.999547	Not
AC005828.2	AC005828.2	0.453398	2.18217	2.80374	0.778307	0.436388	0.999547	Not
AC005828.3	AC005828.3	0.248943	0.660961	2.15038	0.307369	0.758562	0.999547	Not
AC005828.4	AC005828.4	0.49083	0.727564	1.06667	0.682089	0.495182	0.999547	Not
AC005828.5	AC005828.5	0.220766	1.04567	2.99428	0.349222	0.726923	0.999547	Not
AC005828.6	AC005828.6	0.26678	0.690559	1.47393	0.468514	0.639417	0.999547	Not
AC005828.7	AC005828.7	0.124082	-0.197256	2.99428	-0.0658777	0.947475	0.999547	Not
AC005829.1	AC005829.1	1.30393	0.102977	0.694852	0.1482	0.882185	0.999547	Not
AC005829.2	AC005829.2	0.109129	0.409409	2.99428	0.13673	0.891244	0.999547	Not
AC005831.1	AC005831.1	173.282	0.0112044	0.200459	0.0558938	0.955426	0.999547	Not
AC005832.1	AC005832.1	0.430624	1.01791	1.4664	0.694159	0.487583	0.999547	Not
AC005832.2	AC005832.2	0.641204	2.97743	2.96159	1.00535	0.314729	0.999547	Not
AC005832.3	AC005832.3	0.485479	1.98605	2.97263	0.668111	0.504063	0.999547	Not
AC005833.2	AC005833.2	4.36108	0.614765	0.544857	1.1283	0.259191	0.999547	Not
AC005837.1	AC005837.1	1.92178	1.0129	0.635113	1.59484	0.110749	0.999547	Not
AC005837.3	AC005837.3	2.03246	-0.133351	0.605064	-0.220391	0.825566	0.999547	Not
AC005837.4	AC005837.4	0.368061	-0.330423	2.0772	-0.159071	0.873613	0.999547	Not
AC005838.2	AC005838.2	0.121836	0.63136	2.99428	0.210855	0.833	0.999547	Not
AC005838.3	AC005838.3	3.0602	-0.343537	0.524669	-0.654769	0.512616	0.999547	Not
AC005839.1	AC005839.1	42.6746	0.197062	0.304597	0.64696	0.517658	0.999547	Not
AC005840.1	AC005840.1	0.635429	-0.473843	1.66537	-0.284528	0.776006	0.999547	Not
AC005840.2	AC005840.2	36.2562	-0.34034	0.236919	-1.43652	0.150853	0.999547	Not
AC005840.3	AC005840.3	3.29073	-0.528068	0.549014	-0.961849	0.336125	0.999547	Not
AC005840.4	AC005840.4	31.6598	-0.169107	0.150736	-1.12188	0.261915	0.999547	Not
AC005842.1	AC005842.1	25.9549	0.0684135	0.309925	0.220742	0.825293	0.999547	Not
AC005845.1	AC005845.1	0.84019	-1.22708	0.901006	-1.3619	0.173229	0.999547	Not
AC005856.1	AC005856.1	8.51709	0.0652881	0.596117	0.109522	0.912788	0.999547	Not
AC005858.2	AC005858.2	0.303487	1.26762	2.99428	0.423347	0.672042	0.999547	Not
AC005858.3	AC005858.3	0.153753	0.409409	2.99428	0.13673	0.891244	0.999547	Not
AC005863.1	AC005863.1	0.5453	2.13924	2.75171	0.77742	0.436911	0.999547	Not
AC005865.1	AC005865.1	0.187687	-0.389612	2.68082	-0.145333	0.884448	0.999547	Not
AC005865.2	AC005865.2	0.182092	0.823717	2.99428	0.275097	0.783242	0.999547	Not
AC005888.1	AC005888.1	0.546277	2.74087	2.96536	0.924293	0.355334	0.999547	Not
AC005899.2	AC005899.2	3.32595	-0.250452	0.47972	-0.522079	0.601615	0.999547	Not
AC005899.3	AC005899.3	1.03252	0.671146	0.838984	0.799951	0.423739	0.999547	Not
AC005899.6	AC005899.6	3.11027	0.632946	0.527175	1.20064	0.229892	0.999547	Not
AC005899.7	AC005899.7	7.76986	-0.144306	0.355852	-0.405524	0.685093	0.999547	Not
AC005899.8	AC005899.8	5.35892	-0.034955	0.443388	-0.0788361	0.937163	0.999547	Not
AC005899.9	AC005899.9	3.79946	-0.350419	0.593536	-0.590392	0.554928	0.999547	Not
AC005901.1	AC005901.1	0.24279	1.04567	2.99428	0.349222	0.726923	0.999547	Not
AC005905.1	AC005905.1	0.121395	0.601765	2.99428	0.200972	0.840721	0.999547	Not
AC005906.1	AC005906.1	0.303487	1.26762	2.99428	0.423347	0.672042	0.999547	Not
AC005906.2	AC005906.2	0.0342295	0.379814	2.99428	0.126847	0.899062	0.999547	Not
AC005906.3	AC005906.3	0.559243	2.4743	2.73942	0.903221	0.366409	0.999547	Not
AC005909.1	AC005909.1	0.121395	0.601765	2.99428	0.200972	0.840721	0.999547	Not
AC005909.2	AC005909.2	0.794547	3.0391	2.63359	1.15397	0.248511	0.999547	Not
AC005911.1	AC005911.1	4.37513	0.267475	0.411015	0.650767	0.515197	0.999547	Not
AC005912.1	AC005912.1	2073.67	0.150175	0.191541	0.784034	0.43302	0.999547	Not
AC005912.2	AC005912.2	0.485579	2.56763	2.96854	0.864948	0.387067	0.999547	Not
AC005912.3	AC005912.3	0.121395	0.601765	2.99428	0.200972	0.840721	0.999547	Not
AC005914.1	AC005914.1	0.21032	1.26762	2.61403	0.48493	0.627726	0.999547	Not
AC005915.1	AC005915.1	0.064552	0.601765	2.99428	0.200972	0.840721	0.999547	Not
AC005920.1	AC005920.1	2.75303	1.59727	0.725431	2.20183	0.0276776	0.999547	Up
AC005920.2	AC005920.2	0.480582	0.515144	1.31203	0.392633	0.694591	0.999547	Not
AC005920.3	AC005920.3	0.277019	1.26762	2.99428	0.423347	0.672042	0.999547	Not
AC005921.1	AC005921.1	0.197747	-0.581969	1.9407	-0.299876	0.764271	0.999547	Not
AC005921.2	AC005921.2	0.344502	0.882911	2.44572	0.361003	0.718098	0.999547	Not
AC005921.4	AC005921.4	3.51693	0.0887877	0.522477	0.169936	0.86506	0.999547	Not
AC005921.5	AC005921.5	0.777257	2.17669	1.6534	1.31649	0.188008	0.999547	Not
AC005954.1	AC005954.1	2.81053	0.0274381	0.560256	0.0489742	0.96094	0.999547	Not
AC005962.1	AC005962.1	5.83644	-0.328509	0.332796	-0.987118	0.323585	0.999547	Not
AC005962.2	AC005962.2	0.807916	2.21172	1.18921	1.85982	0.0629104	0.999547	Not
AC005972.1	AC005972.1	0.457622	2.17841	2.97263	0.73282	0.463668	0.999547	Not
AC005972.3	AC005972.3	3.15378	-0.418752	0.629282	-0.665444	0.505766	0.999547	Not
AC005995.1	AC005995.1	0.158591	0.409409	2.99428	0.13673	0.891244	0.999547	Not
AC005996.1	AC005996.1	0.635706	-1.06018	1.2244	-0.865881	0.386555	0.999547	Not
AC005998.1	AC005998.1	0.525449	2.09604	2.38659	0.878258	0.379804	0.999547	Not
AC005999.1	AC005999.1	0.182092	0.823717	2.99428	0.275097	0.783242	0.999547	Not
AC005999.2	AC005999.2	0.182092	0.823717	2.99428	0.275097	0.783242	0.999547	Not
AC006001.1	AC006001.1	0.392415	1.85524	2.40644	0.770946	0.440739	0.999547	Not
AC006001.2	AC006001.2	25.7787	-0.204199	0.300743	-0.678984	0.497148	0.999547	Not
AC006001.3	AC006001.3	479.584	-0.148597	0.0964107	-1.54129	0.123247	0.999547	Not
AC006007.1	AC006007.1	0.121395	0.601765	2.99428	0.200972	0.840721	0.999547	Not
AC006008.1	AC006008.1	6.47553	-0.0391261	0.398985	-0.0980641	0.921881	0.999547	Not
AC006011.3	AC006011.3	1.69646	0.755347	0.806947	0.936056	0.349245	0.999547	Not
AC006017.1	AC006017.1	6.50215	-0.354202	0.356335	-0.994013	0.320217	0.999547	Not
AC006017.2	AC006017.2	0.212317	1.04567	2.99428	0.349222	0.726923	0.999547	Not
AC006019.1	AC006019.1	0.0390111	-0.0344935	2.99428	-0.0115198	0.990809	0.999547	Not
AC006019.2	AC006019.2	0.441986	2.13071	2.82985	0.75294	0.451486	0.999547	Not
AC006019.3	AC006019.3	0.303487	1.26762	2.99428	0.423347	0.672042	0.999547	Not
AC006020.1	AC006020.1	0.517937	2.37527	2.96854	0.80015	0.423624	0.999547	Not
AC006023.2	AC006023.2	0.426992	0.0967467	1.24114	0.0779496	0.937868	0.999547	Not
AC006023.3	AC006023.3	0.966997	-0.242474	0.87661	-0.276604	0.782084	0.999547	Not
AC006026.1	AC006026.1	0.505974	1.95495	1.44248	1.35527	0.175331	0.999547	Not
AC006026.3	AC006026.3	1.37435	0.338846	0.779193	0.434868	0.663658	0.999547	Not
AC006028.1	AC006028.1	0.241935	0.468605	1.8884	0.248149	0.804019	0.999547	Not
AC006033.1	AC006033.1	1.76211	0.470186	0.63816	0.736785	0.461253	0.999547	Not
AC006033.2	AC006033.2	165.408	-0.0764525	0.20979	-0.364424	0.715541	0.999547	Not
AC006037.2	AC006037.2	0.546277	2.74087	2.96536	0.924293	0.355334	0.999547	Not
AC006041.1	AC006041.1	0.071578	-0.22685	2.99428	-0.0757613	0.939609	0.999547	Not
AC006041.2	AC006041.2	0.33398	1.07526	2.99428	0.359106	0.719516	0.999547	Not
AC006042.1	AC006042.1	3.88427	0.12866	0.428303	0.300395	0.763876	0.999547	Not
AC006042.2	AC006042.2	19.2743	0.244948	0.392457	0.624139	0.532536	0.999547	Not
AC006042.3	AC006042.3	2.7181	0.188609	0.53879	0.350061	0.726293	0.999547	Not
AC006055.1	AC006055.1	0.121395	0.601765	2.99428	0.200972	0.840721	0.999547	Not
AC006057.1	AC006057.1	0.283716	-0.360017	1.83263	-0.196448	0.84426	0.999547	Not
AC006058.2	AC006058.2	0.182092	0.823717	2.99428	0.275097	0.783242	0.999547	Not
AC006058.3	AC006058.3	0.300552	1.5464	2.48114	0.623264	0.533111	0.999547	Not
AC006058.4	AC006058.4	1.46925	1.89236	0.966127	1.95871	0.0501472	0.999547	Not
AC006059.1	AC006059.1	78.3852	-0.172764	0.36488	-0.473481	0.63587	0.999547	Not
AC006059.4	AC006059.4	1.05438	0.932485	1.00881	0.924345	0.355307	0.999547	Not
AC006059.5	AC006059.5	3.53431	0.583323	0.726526	0.802894	0.422036	0.999547	Not
AC006062.1	AC006062.1	0.0780222	-0.22685	2.99428	-0.0757613	0.939609	0.999547	Not
AC006063.1	AC006063.1	0.142545	0.63136	2.99428	0.210855	0.833	0.999547	Not
AC006063.3	AC006063.3	0.424882	2.37076	2.97263	0.79753	0.425144	0.999547	Not
AC006063.4	AC006063.4	0.496251	1.9815	2.79987	0.707712	0.479124	0.999547	Not
AC006064.1	AC006064.1	6.78741	-0.354703	0.415186	-0.854324	0.392926	0.999547	Not
AC006064.2	AC006064.2	8.17158	0.01882	0.324895	0.0579265	0.953807	0.999547	Not
AC006064.3	AC006064.3	0.919497	0.234577	0.878552	0.267004	0.789466	0.999547	Not
AC006065.2	AC006065.2	0.121395	0.601765	2.99428	0.200972	0.840721	0.999547	Not
AC006065.4	AC006065.4	0.539498	0.151742	1.3664	0.111053	0.911575	0.999547	Not
AC006065.6	AC006065.6	0.0685103	0.187458	2.99428	0.0626053	0.950081	0.999547	Not
AC006076.1	AC006076.1	0.121395	0.601765	2.99428	0.200972	0.840721	0.999547	Not
AC006077.2	AC006077.2	22.0145	0.0056755	0.242716	0.0233833	0.981345	0.999547	Not
AC006111.2	AC006111.2	8.86755	0.0259646	0.2857	0.0908804	0.927588	0.999547	Not
AC006111.3	AC006111.3	1.0308	0.585287	0.980666	0.596826	0.550623	0.999547	Not
AC006112.1	AC006112.1	0.667672	3.03521	2.96076	1.02514	0.305295	0.999547	Not
AC006115.2	AC006115.2	1.73811	-0.427551	0.689908	-0.619722	0.535441	0.999547	Not
AC006116.11	AC006116.11	0.945192	-0.70281	1.09345	-0.642748	0.520388	0.999547	Not
AC006116.12	AC006116.12	6.55061	-0.120141	0.360738	-0.333041	0.739103	0.999547	Not
AC006116.2	AC006116.2	4.81042	0.182343	0.429311	0.424735	0.67103	0.999547	Not
AC006116.3	AC006116.3	1.34226	0.660308	0.674443	0.979041	0.32756	0.999547	Not
AC006116.5	AC006116.5	2.30692	-0.185945	0.575297	-0.323216	0.746532	0.999547	Not
AC006116.6	AC006116.6	1.44444	0.43468	0.725818	0.598883	0.549251	0.999547	Not
AC006116.7	AC006116.7	0.496194	1.94681	1.79462	1.0848	0.278009	0.999547	Not
AC006116.9	AC006116.9	0.998252	-0.556572	0.823386	-0.675955	0.499069	0.999547	Not
AC006122.1	AC006122.1	0.882878	-1.15628	1.01907	-1.13464	0.256527	0.999547	Not
AC006127.1	AC006127.1	0.182092	0.823717	2.99428	0.275097	0.783242	0.999547	Not
AC006128.1	AC006128.1	37.1399	-0.19517	0.168538	-1.15802	0.246857	0.999547	Not
AC006130.1	AC006130.1	0.38165	0.113483	1.63046	0.0696016	0.944511	0.999547	Not
AC006130.3	AC006130.3	4.61361	-0.142432	0.376617	-0.378189	0.70529	0.999547	Not
AC006141.1	AC006141.1	2.06979	-1.26329	0.711416	-1.77574	0.0757757	0.999547	Not
AC006148.1	AC006148.1	0.0364574	-0.0344935	2.99428	-0.0115198	0.990809	0.999547	Not
AC006148.2	AC006148.2	0.121395	0.601765	2.99428	0.200972	0.840721	0.999547	Not
AC006157.1	AC006157.1	2.20784	0.661206	0.87599	0.75481	0.450363	0.999547	Not
AC006159.1	AC006159.1	0.271537	0.853311	2.99428	0.28498	0.775659	0.999547	Not
AC006160.1	AC006160.1	16.6939	-0.232331	0.510299	-0.455284	0.648905	0.999547	Not
AC006195.1	AC006195.1	0.374057	-0.638449	1.4544	-0.438979	0.660677	0.999547	Not
AC006197.1	AC006197.1	0.21855	0.63136	2.99428	0.210855	0.833	0.999547	Not
AC006197.2	AC006197.2	0.466582	1.24653	1.84328	0.676258	0.498877	0.999547	Not
AC006199.1	AC006199.1	1.18803	0.706396	1.0822	0.652742	0.513922	0.999547	Not
AC006205.1	AC006205.1	0.34837	0.517991	1.85767	0.278839	0.780368	0.999547	Not
AC006205.2	AC006205.2	2.35033	-0.407158	0.761292	-0.534825	0.592771	0.999547	Not
AC006206.1	AC006206.1	0.364185	1.57698	2.99104	0.527234	0.598031	0.999547	Not
AC006206.2	AC006206.2	0.364185	1.57698	2.99104	0.527234	0.598031	0.999547	Not
AC006207.1	AC006207.1	2.81178	0.637844	0.594772	1.07242	0.283533	0.999547	Not
AC006210.2	AC006210.2	0.485579	2.56763	2.96854	0.864948	0.387067	0.999547	Not
AC006213.1	AC006213.1	2.0759	0.954442	0.67195	1.42041	0.155489	0.999547	Not
AC006213.2	AC006213.2	3.19853	-0.646627	0.503145	-1.28517	0.198733	0.999547	Not
AC006213.3	AC006213.3	4.06603	-0.45214	0.485218	-0.931829	0.351425	0.999547	Not
AC006213.4	AC006213.4	2.23327	-0.43844	0.668797	-0.655566	0.512103	0.999547	Not
AC006213.5	AC006213.5	0.393768	-0.458061	1.32688	-0.345216	0.729932	0.999547	Not
AC006213.6	AC006213.6	4.91648	0.596571	0.456781	1.30603	0.191542	0.999547	Not
AC006213.7	AC006213.7	3.12413	0.61467	0.473371	1.29849	0.194118	0.999547	Not
AC006230.1	AC006230.1	14.9198	1.06015	0.428833	2.47218	0.0134292	0.999547	Up
AC006236.1	AC006236.1	0.271745	0.853311	2.99428	0.28498	0.775659	0.999547	Not
AC006237.1	AC006237.1	1.35799	1.24728	0.85388	1.46072	0.144093	0.999547	Not
AC006238.1	AC006238.1	4.2805	0.38571	0.520148	0.741539	0.458367	0.999547	Not
AC006238.2	AC006238.2	11.7417	0.122897	0.377334	0.325698	0.744653	0.999547	Not
AC006252.1	AC006252.1	13.9682	0.144663	0.270987	0.533835	0.593455	0.999547	Not
AC006254.1	AC006254.1	11.2963	0.395524	0.302409	1.30791	0.190904	0.999547	Not
AC006254.2	AC006254.2	0.734089	-0.41113	1.15416	-0.356217	0.721678	0.999547	Not
AC006254.3	AC006254.3	0.826039	1.4283	1.69856	0.840887	0.400412	0.999547	Not
AC006262.1	AC006262.1	0.399243	-0.746388	1.44833	-0.515344	0.606313	0.999547	Not
AC006262.4	AC006262.4	0.121395	0.601765	2.99428	0.200972	0.840721	0.999547	Not
AC006270.1	AC006270.1	0.330955	0.305842	1.46735	0.208431	0.834892	0.999547	Not
AC006270.2	AC006270.2	0.392593	1.13161	2.44053	0.463672	0.642883	0.999547	Not
AC006270.3	AC006270.3	0.0920121	0.601765	2.99428	0.200972	0.840721	0.999547	Not
AC006272.1	AC006272.1	0.507548	0.355522	1.36194	0.261041	0.794061	0.999547	Not
AC006273.1	AC006273.1	0.447504	0.304872	1.60903	0.189475	0.84972	0.999547	Not
AC006277.1	AC006277.1	9.49797	-0.081676	0.288263	-0.283339	0.776917	0.999547	Not
AC006296.1	AC006296.1	0.182092	0.823717	2.99428	0.275097	0.783242	0.999547	Not
AC006296.2	AC006296.2	0.182092	0.823717	2.99428	0.275097	0.783242	0.999547	Not
AC006296.3	AC006296.3	0.360982	0.882905	2.99428	0.294864	0.768098	0.999547	Not
AC006299.1	AC006299.1	3.64831	0.161496	0.538082	0.300132	0.764076	0.999547	Not
AC006305.2	AC006305.2	0.556192	0.878039	1.64932	0.532365	0.594473	0.999547	Not
AC006326.1	AC006326.1	0.24279	1.04567	2.99428	0.349222	0.726923	0.999547	Not
AC006330.1	AC006330.1	7.69732	-0.0641354	0.414499	-0.15473	0.877034	0.999547	Not
AC006333.1	AC006333.1	34.0041	-0.234095	0.246532	-0.949553	0.342339	0.999547	Not
AC006348.1	AC006348.1	1.25465	1.93631	1.1033	1.75502	0.0792559	0.999547	Not
AC006349.1	AC006349.1	0.0651678	0.187458	2.99428	0.0626053	0.950081	0.999547	Not
AC006355.1	AC006355.1	0.121395	0.601765	2.99428	0.200972	0.840721	0.999547	Not
AC006357.1	AC006357.1	0.279986	0.853311	2.99428	0.28498	0.775659	0.999547	Not
AC006362.1	AC006362.1	0.121395	0.601765	2.99428	0.200972	0.840721	0.999547	Not
AC006364.1	AC006364.1	0.81614	0.588909	1.15811	0.508508	0.611097	0.999547	Not
AC006369.1	AC006369.1	51.3629	-0.131893	0.212435	-0.620861	0.534691	0.999547	Not
AC006369.2	AC006369.2	0.0730288	0.187458	2.99428	0.0626053	0.950081	0.999547	Not
AC006372.1	AC006372.1	0.923662	3.00959	1.79166	1.67977	0.0930017	0.999547	Not
AC006372.2	AC006372.2	2.49187	1.02081	0.736743	1.38556	0.16588	0.999547	Not
AC006372.4	AC006372.4	0.90204	3.23225	2.58298	1.25136	0.210802	0.999547	Not
AC006378.1	AC006378.1	14.8596	0.0128667	0.346777	0.0371037	0.970402	0.999547	Not
AC006387.1	AC006387.1	1.18744	1.66079	1.18452	1.40207	0.160894	0.999547	Not
AC006398.1	AC006398.1	0.563602	2.18292	2.96854	0.735351	0.462126	0.999547	Not
AC006427.1	AC006427.1	0.149287	0.409409	2.99428	0.13673	0.891244	0.999547	Not
AC006427.2	AC006427.2	0.283594	0.882916	1.83694	0.480644	0.63077	0.999547	Not
AC006435.2	AC006435.2	41.0144	-0.291322	0.246071	-1.18389	0.236455	0.999547	Not
AC006435.4	AC006435.4	0.0714003	-0.22685	2.99428	-0.0757613	0.939609	0.999547	Not
AC006435.5	AC006435.5	0.406231	1.1265	1.80235	0.625019	0.531959	0.999547	Not
AC006441.1	AC006441.1	4.36496	-0.20371	0.572742	-0.355675	0.722084	0.999547	Not
AC006441.2	AC006441.2	0.182092	0.823717	2.99428	0.275097	0.783242	0.999547	Not
AC006441.4	AC006441.4	0.438629	2.42386	2.97147	0.815709	0.414667	0.999547	Not
AC006443.1	AC006443.1	0.467225	-0.268142	1.33795	-0.200412	0.841158	0.999547	Not
AC006445.1	AC006445.1	0.182092	0.823717	2.99428	0.275097	0.783242	0.999547	Not
AC006445.2	AC006445.2	1.56088	0.495775	0.923668	0.536746	0.591443	0.999547	Not
AC006445.3	AC006445.3	0.546277	2.74087	2.96536	0.924293	0.355334	0.999547	Not
AC006449.2	AC006449.2	6.74784	-0.53074	0.412574	-1.28641	0.1983	0.999547	Not
AC006449.3	AC006449.3	4.61619	-0.208078	0.44582	-0.466731	0.640692	0.999547	Not
AC006449.5	AC006449.5	1.44349	0.213782	0.744663	0.287085	0.774047	0.999547	Not
AC006449.7	AC006449.7	61.5093	-0.0767327	0.195229	-0.393039	0.694291	0.999547	Not
AC006450.1	AC006450.1	0.182092	0.823717	2.99428	0.275097	0.783242	0.999547	Not
AC006450.2	AC006450.2	0.485579	2.56763	2.96854	0.864948	0.387067	0.999547	Not
AC006450.3	AC006450.3	0.540127	2.10774	2.75243	0.765775	0.44381	0.999547	Not
AC006452.2	AC006452.2	3.50776	0.901507	0.710059	1.26962	0.204219	0.999547	Not
AC006453.2	AC006453.2	0.182092	0.823717	2.99428	0.275097	0.783242	0.999547	Not
AC006453.3	AC006453.3	4.20385	0.428646	0.480678	0.891752	0.372526	0.999547	Not
AC006453.4	AC006453.4	0.24279	1.04567	2.99428	0.349222	0.726923	0.999547	Not
AC006453.6	AC006453.6	0.24279	1.04567	2.99428	0.349222	0.726923	0.999547	Not
AC006455.7	AC006455.7	0.121395	0.601765	2.99428	0.200972	0.840721	0.999547	Not
AC006457.1	AC006457.1	0.303487	1.26762	2.99428	0.423347	0.672042	0.999547	Not
AC006458.1	AC006458.1	0.182092	0.823717	2.99428	0.275097	0.783242	0.999547	Not
AC006459.1	AC006459.1	0.1082	0.601765	2.99428	0.200972	0.840721	0.999547	Not
AC006460.1	AC006460.1	1.30394	0.345651	0.783194	0.441335	0.658971	0.999547	Not
AC006460.2	AC006460.2	12.2638	0.247102	0.304934	0.810344	0.417742	0.999547	Not
AC006461.1	AC006461.1	0.121395	0.601765	2.99428	0.200972	0.840721	0.999547	Not
AC006478.2	AC006478.2	0.424882	2.37076	2.97263	0.79753	0.425144	0.999547	Not
AC006480.2	AC006480.2	2.80626	0.371975	0.597792	0.622248	0.533779	0.999547	Not
AC006480.3	AC006480.3	14.8605	-0.236721	0.328068	-0.72156	0.470565	0.999547	Not
AC006482.1	AC006482.1	0.121395	0.601765	2.99428	0.200972	0.840721	0.999547	Not
AC006483.1	AC006483.1	0.214529	0.853315	2.59865	0.328369	0.742633	0.999547	Not
AC006483.2	AC006483.2	2.26726	0.683446	0.758373	0.9012	0.367482	0.999547	Not
AC006484.1	AC006484.1	0.121395	0.601765	2.99428	0.200972	0.840721	0.999547	Not
AC006486.2	AC006486.2	5.80599	0.00382061	0.381699	0.0100095	0.992014	0.999547	Not
AC006487.1	AC006487.1	0.374001	0.690556	2.09227	0.33005	0.741362	0.999547	Not
AC006487.2	AC006487.2	0.0930553	0.187458	2.99428	0.0626053	0.950081	0.999547	Not
AC006499.2	AC006499.2	0.0912187	0.823717	2.99428	0.275097	0.783242	0.999547	Not
AC006499.5	AC006499.5	0.182092	0.823717	2.99428	0.275097	0.783242	0.999547	Not
AC006499.6	AC006499.6	0.187487	0.63136	2.99428	0.210855	0.833	0.999547	Not
AC006499.7	AC006499.7	0.1082	0.601765	2.99428	0.200972	0.840721	0.999547	Not
AC006504.1	AC006504.1	23.3525	0.058375	0.26292	0.222025	0.824294	0.999547	Not
AC006504.2	AC006504.2	0.501901	-0.982461	1.4225	-0.69066	0.489779	0.999547	Not
AC006504.3	AC006504.3	4.86425	-0.461193	0.400579	-1.15132	0.249602	0.999547	Not
AC006504.4	AC006504.4	0.364185	1.57698	2.99104	0.527234	0.598031	0.999547	Not
AC006504.5	AC006504.5	85.7772	0.0358238	0.174186	0.205664	0.837054	0.999547	Not
AC006504.6	AC006504.6	0.0971549	0.187458	2.99428	0.0626053	0.950081	0.999547	Not
AC006504.7	AC006504.7	10.7963	0.0298142	0.374824	0.0795419	0.936602	0.999547	Not
AC006509.2	AC006509.2	0.129738	-0.611564	2.99428	-0.204244	0.838163	0.999547	Not
AC006511.1	AC006511.1	0.229595	1.04567	2.99428	0.349222	0.726923	0.999547	Not
AC006511.3	AC006511.3	0.418893	1.43961	2.07612	0.693413	0.48805	0.999547	Not
AC006511.4	AC006511.4	3.94423	0.174631	0.417252	0.418527	0.675562	0.999547	Not
AC006511.5	AC006511.5	0.188424	0.439006	2.67836	0.163909	0.869803	0.999547	Not
AC006511.7	AC006511.7	0.880397	0.529039	1.3755	0.384617	0.700521	0.999547	Not
AC006512.1	AC006512.1	0.429204	0.130318	1.23563	0.105467	0.916005	0.999547	Not
AC006517.2	AC006517.2	0.0743919	-0.22685	2.99428	-0.0757613	0.939609	0.999547	Not
AC006517.4	AC006517.4	0.121395	0.601765	2.99428	0.200972	0.840721	0.999547	Not
AC006517.5	AC006517.5	0.160069	0.823717	2.99428	0.275097	0.783242	0.999547	Not
AC006517.6	AC006517.6	0.487977	0.344131	1.23708	0.278181	0.780873	0.999547	Not
AC006518.1	AC006518.1	1.61906	0.395389	0.740371	0.534043	0.593312	0.999547	Not
AC006518.2	AC006518.2	1.19656	-0.00656788	0.878436	-0.0074768	0.994034	0.999547	Not
AC006525.1	AC006525.1	0.290339	0.660955	2.93404	0.225271	0.821769	0.999547	Not
AC006529.1	AC006529.1	1.08327	0.922263	1.10172	0.837109	0.402531	0.999547	Not
AC006530.1	AC006530.1	0.0931704	0.409409	2.99428	0.13673	0.891244	0.999547	Not
AC006538.1	AC006538.1	8.06693	0.218105	0.31218	0.698654	0.484769	0.999547	Not
AC006538.3	AC006538.3	1.81867	0.737242	0.687198	1.07282	0.28335	0.999547	Not
AC006538.4	AC006538.4	0.765841	0.242635	1.31329	0.184754	0.853422	0.999547	Not
AC006539.1	AC006539.1	0.17889	0.217052	2.99428	0.0724889	0.942213	0.999547	Not
AC006539.2	AC006539.2	2.45805	0.050398	0.526067	0.0958016	0.923678	0.999547	Not
AC006539.3	AC006539.3	0.121395	0.601765	2.99428	0.200972	0.840721	0.999547	Not
AC006547.1	AC006547.1	80.5431	-0.0379925	0.174089	-0.218236	0.827245	0.999547	Not
AC006547.4	AC006547.4	0.870546	-0.315577	0.887356	-0.355637	0.722112	0.999547	Not
AC006548.2	AC006548.2	0.118192	-0.00489925	2.99428	-0.00163621	0.998694	0.999547	Not
AC006548.3	AC006548.3	0.303487	1.26762	2.99428	0.423347	0.672042	0.999547	Not
AC006557.1	AC006557.1	2.92173	0.60722	0.519999	1.16773	0.242914	0.999547	Not
AC006557.2	AC006557.2	0.706683	2.84285	2.96076	0.960175	0.336967	0.999547	Not
AC006557.5	AC006557.5	0.977353	1.42007	1.02443	1.38621	0.165684	0.999547	Not
AC006557.6	AC006557.6	0.242751	0.439007	2.52582	0.173808	0.862017	0.999547	Not
AC006566.1	AC006566.1	0.0633442	-0.22685	2.99428	-0.0757613	0.939609	0.999547	Not
AC006566.2	AC006566.2	0.182092	0.823717	2.99428	0.275097	0.783242	0.999547	Not
AC006581.1	AC006581.1	2.24369	-0.424895	0.651007	-0.652674	0.513966	0.999547	Not
AC006581.2	AC006581.2	0.479276	0.159694	1.33926	0.119241	0.905085	0.999547	Not
AC006583.1	AC006583.1	0.396032	0.4982	1.61276	0.308911	0.757389	0.999547	Not
AC006600.2	AC006600.2	0.364185	1.57698	2.99104	0.527234	0.598031	0.999547	Not
AC006840.1	AC006840.1	0.182092	0.823717	2.99428	0.275097	0.783242	0.999547	Not
AC006924.1	AC006924.1	0.182092	0.823717	2.99428	0.275097	0.783242	0.999547	Not
AC006927.2	AC006927.2	0.182092	0.823717	2.99428	0.275097	0.783242	0.999547	Not
AC006927.3	AC006927.3	0.0968124	0.409409	2.99428	0.13673	0.891244	0.999547	Not
AC006927.5	AC006927.5	0.312094	1.54528	2.99162	0.516535	0.605481	0.999547	Not
AC006942.1	AC006942.1	1.56276	0.97484	0.850142	1.14668	0.251514	0.999547	Not
AC006946.1	AC006946.1	16.0216	-0.096772	0.409593	-0.236264	0.813228	0.999547	Not
AC006946.2	AC006946.2	4.7184	0.224533	0.439081	0.51137	0.609092	0.999547	Not
AC006946.3	AC006946.3	0.918151	0.211145	0.854779	0.247017	0.804895	0.999547	Not
AC006947.1	AC006947.1	0.380835	0.305841	1.60333	0.190753	0.848719	0.999547	Not
AC006960.2	AC006960.2	0.247274	-0.138064	1.90223	-0.0725804	0.94214	0.999547	Not
AC006960.3	AC006960.3	2.75684	-0.0985833	0.573176	-0.171995	0.863442	0.999547	Not
AC006960.4	AC006960.4	0.559276	1.33305	1.14219	1.1671	0.243172	0.999547	Not
AC006965.1	AC006965.1	0.24279	1.04567	2.99428	0.349222	0.726923	0.999547	Not
AC006967.2	AC006967.2	0.424882	2.37076	2.97263	0.79753	0.425144	0.999547	Not
AC006970.2	AC006970.2	0.303487	1.26762	2.99428	0.423347	0.672042	0.999547	Not
AC006970.3	AC006970.3	0.24279	1.04567	2.99428	0.349222	0.726923	0.999547	Not
AC006971.1	AC006971.1	0.595253	1.98601	1.62291	1.22373	0.221052	0.999547	Not
AC006972.1	AC006972.1	0.30324	1.47735	2.99285	0.493626	0.621571	0.999547	Not
AC006974.1	AC006974.1	0.57797	2.54851	2.96536	0.859426	0.390106	0.999547	Not
AC006974.2	AC006974.2	2.24765	1.3395	0.909822	1.47227	0.140949	0.999547	Not
AC006978.1	AC006978.1	154.231	-0.161362	0.156549	-1.03074	0.302661	0.999547	Not
AC006994.1	AC006994.1	1.22919	-0.448791	0.681546	-0.658489	0.510224	0.999547	Not
AC006994.2	AC006994.2	0.25146	-0.945605	1.90366	-0.496729	0.61938	0.999547	Not
AC007000.2	AC007000.2	8.03178	-0.347488	0.33172	-1.04753	0.294853	0.999547	Not
AC007000.3	AC007000.3	3.5408	0.151486	0.538062	0.281541	0.778296	0.999547	Not
AC007001.1	AC007001.1	0.667672	3.03521	2.96076	1.02514	0.305295	0.999547	Not
AC007012.1	AC007012.1	0.121395	0.601765	2.99428	0.200972	0.840721	0.999547	Not
AC007014.1	AC007014.1	1.1966	-0.0101944	0.841624	-0.0121127	0.990336	0.999547	Not
AC007014.2	AC007014.2	1.32161	-0.404197	0.755218	-0.535205	0.592508	0.999547	Not
AC007016.1	AC007016.1	0.337927	1.29723	1.83346	0.707531	0.479237	0.999547	Not
AC007021.1	AC007021.1	0.59614	-0.153628	1.07182	-0.143333	0.886027	0.999547	Not
AC007029.2	AC007029.2	0.670873	0.445861	1.36532	0.326561	0.744	0.999547	Not
AC007032.1	AC007032.1	0.375815	0.549398	1.47204	0.373222	0.708983	0.999547	Not
AC007036.1	AC007036.1	2.40926	0.0796856	0.561874	0.141821	0.887221	0.999547	Not
AC007036.2	AC007036.2	0.882322	0.118972	1.06524	0.111686	0.911073	0.999547	Not
AC007036.5	AC007036.5	1.13606	1.10337	1.08487	1.01705	0.309131	0.999547	Not
AC007038.1	AC007038.1	11.2479	-0.102148	0.327782	-0.311635	0.755318	0.999547	Not
AC007040.1	AC007040.1	1.34564	-1.03096	0.776146	-1.3283	0.184078	0.999547	Not
AC007041.1	AC007041.1	0.572585	1.57924	1.83772	0.859347	0.390149	0.999547	Not
AC007064.2	AC007064.2	0.364185	1.57698	2.99104	0.527234	0.598031	0.999547	Not
AC007064.3	AC007064.3	0.121395	0.601765	2.99428	0.200972	0.840721	0.999547	Not
AC007064.4	AC007064.4	0.32675	1.07526	2.91758	0.368547	0.712466	0.999547	Not
AC007066.1	AC007066.1	0.485906	0.328187	1.13923	0.288079	0.773286	0.999547	Not
AC007066.2	AC007066.2	55.4711	0.123154	0.204636	0.60182	0.547294	0.999547	Not
AC007066.3	AC007066.3	0.156068	0.631362	2.78061	0.227059	0.820378	0.999547	Not
AC007098.1	AC007098.1	5.45239	0.0510701	0.456715	0.111821	0.910966	0.999547	Not
AC007098.2	AC007098.2	0.0638984	-0.22685	2.99428	-0.0757613	0.939609	0.999547	Not
AC007099.1	AC007099.1	0.196706	0.217052	2.99428	0.0724889	0.942213	0.999547	Not
AC007099.2	AC007099.2	0.164017	0.409409	2.99428	0.13673	0.891244	0.999547	Not
AC007100.1	AC007100.1	0.182092	0.823717	2.99428	0.275097	0.783242	0.999547	Not
AC007106.1	AC007106.1	0.0302987	-0.0344935	2.99428	-0.0115198	0.990809	0.999547	Not
AC007106.2	AC007106.2	0.485579	2.56763	2.96854	0.864948	0.387067	0.999547	Not
AC007114.1	AC007114.1	11.4473	-0.130025	0.356612	-0.364611	0.715402	0.999547	Not
AC007114.2	AC007114.2	4.54839	0.679891	0.602553	1.12835	0.259172	0.999547	Not
AC007126.1	AC007126.1	0.586565	2.26969	2.36277	0.960605	0.336751	0.999547	Not
AC007128.2	AC007128.2	0.332295	0.882911	2.45255	0.359998	0.718849	0.999547	Not
AC007130.1	AC007130.1	0.356232	0.276244	2.42423	0.113951	0.909277	0.999547	Not
AC007132.1	AC007132.1	0.667672	3.03521	2.96076	1.02514	0.305295	0.999547	Not
AC007151.1	AC007151.1	1.44321	0.157793	0.871163	0.181129	0.856266	0.999547	Not
AC007159.1	AC007159.1	0.0475029	0.379814	2.99428	0.126847	0.899062	0.999547	Not
AC007160.1	AC007160.1	0.0934372	0.187458	2.99428	0.0626053	0.950081	0.999547	Not
AC007161.1	AC007161.1	0.789312	0.540995	1.17753	0.459433	0.645923	0.999547	Not
AC007161.2	AC007161.2	0.687806	1.01719	1.21307	0.838523	0.401737	0.999547	Not
AC007179.2	AC007179.2	0.715175	3.13665	2.95938	1.0599	0.28919	0.999547	Not
AC007182.1	AC007182.1	0.996928	0.715636	0.826835	0.865512	0.386758	0.999547	Not
AC007182.2	AC007182.2	22.9955	-0.0733869	0.298677	-0.245706	0.80591	0.999547	Not
AC007191.1	AC007191.1	29.5593	0.184091	0.277156	0.664216	0.506552	0.999547	Not
AC007204.1	AC007204.1	0.90675	0.132527	0.980412	0.135175	0.892473	0.999547	Not
AC007204.2	AC007204.2	0.0956403	0.187458	2.99428	0.0626053	0.950081	0.999547	Not
AC007207.1	AC007207.1	0.641062	1.51547	1.59041	0.952881	0.34065	0.999547	Not
AC007216.1	AC007216.1	0.368571	-0.679506	1.21554	-0.559016	0.576151	0.999547	Not
AC007216.2	AC007216.2	3.0318	-0.225964	0.432602	-0.522336	0.601436	0.999547	Not
AC007216.3	AC007216.3	4.89714	-0.285772	0.416627	-0.685918	0.492765	0.999547	Not
AC007216.4	AC007216.4	5.73016	-0.338248	0.352824	-0.958687	0.337716	0.999547	Not
AC007218.1	AC007218.1	0.121395	0.601765	2.99428	0.200972	0.840721	0.999547	Not
AC007218.3	AC007218.3	0.24279	1.04567	2.99428	0.349222	0.726923	0.999547	Not
AC007220.1	AC007220.1	5.89351	0.158665	0.410526	0.386492	0.699133	0.999547	Not
AC007220.2	AC007220.2	1.27226	0.651667	0.878508	0.741789	0.458215	0.999547	Not
AC007221.1	AC007221.1	0.424882	2.37076	2.97263	0.79753	0.425144	0.999547	Not
AC007222.2	AC007222.2	0.606974	2.89552	2.96283	0.977283	0.328429	0.999547	Not
AC007223.1	AC007223.1	0.182092	0.823717	2.99428	0.275097	0.783242	0.999547	Not
AC007224.1	AC007224.1	0.370445	0.919325	1.6272	0.564975	0.572091	0.999547	Not
AC007224.2	AC007224.2	5.91912	-0.0839993	0.30421	-0.276123	0.782454	0.999547	Not
AC007225.1	AC007225.1	0.617079	0.722662	1.66411	0.434264	0.664097	0.999547	Not
AC007225.2	AC007225.2	0.121395	0.601765	2.99428	0.200972	0.840721	0.999547	Not
AC007229.1	AC007229.1	2.85935	-0.115951	0.507835	-0.228324	0.819395	0.999547	Not
AC007238.1	AC007238.1	2.86518	0.849218	0.603621	1.40687	0.159465	0.999547	Not
AC007240.1	AC007240.1	0.449491	-0.600417	1.62971	-0.368419	0.71256	0.999547	Not
AC007240.2	AC007240.2	0.399405	0.276242	2.80023	0.0986497	0.921416	0.999547	Not
AC007240.3	AC007240.3	3.60433	0.705071	0.482734	1.46058	0.144131	0.999547	Not
AC007244.1	AC007244.1	0.057911	-0.22685	2.99428	-0.0757613	0.939609	0.999547	Not
AC007253.1	AC007253.1	0.121395	0.601765	2.99428	0.200972	0.840721	0.999547	Not
AC007255.1	AC007255.1	0.776778	1.31916	1.66193	0.793752	0.42734	0.999547	Not
AC007256.1	AC007256.1	5.62035	0.189932	0.450113	0.421965	0.67305	0.999547	Not
AC007262.2	AC007262.2	20.0808	-0.516791	0.257099	-2.01009	0.044422	0.999547	Not
AC007269.1	AC007269.1	0.45724	2.17841	2.97263	0.73282	0.463668	0.999547	Not
AC007271.1	AC007271.1	2.13042	-0.576629	0.807326	-0.714246	0.475075	0.999547	Not
AC007272.1	AC007272.1	1.38669	-0.186392	0.63283	-0.294538	0.768347	0.999547	Not
AC007272.2	AC007272.2	1.51989	1.05862	0.799431	1.32421	0.185432	0.999547	Not
AC007277.1	AC007277.1	0.24279	1.04567	2.99428	0.349222	0.726923	0.999547	Not
AC007278.1	AC007278.1	78.4302	-0.470842	0.419603	-1.12211	0.261815	0.999547	Not
AC007278.2	AC007278.2	26.2493	-0.214629	0.433204	-0.495446	0.620286	0.999547	Not
AC007279.1	AC007279.1	1.45403	-0.429401	0.839269	-0.511637	0.608905	0.999547	Not
AC007279.2	AC007279.2	0.756671	1.83819	1.15708	1.58865	0.112139	0.999547	Not
AC007283.2	AC007283.2	2.73119	-0.677694	0.586169	-1.15614	0.247624	0.999547	Not
AC007284.1	AC007284.1	0.328646	-0.878796	2.48546	-0.353575	0.723657	0.999547	Not
AC007285.1	AC007285.1	16.434	0.0225753	0.263853	0.08556	0.931816	0.999547	Not
AC007285.2	AC007285.2	1.27536	-0.448371	0.865866	-0.517829	0.604577	0.999547	Not
AC007292.1	AC007292.1	5.64223	-0.4638	0.329309	-1.4084	0.159012	0.999547	Not
AC007292.2	AC007292.2	6.0068	-0.0778167	0.324268	-0.239976	0.810348	0.999547	Not
AC007292.3	AC007292.3	0.27288	0.276248	1.46869	0.188092	0.850805	0.999547	Not
AC007298.1	AC007298.1	1.62256	-0.589497	0.811113	-0.726775	0.467364	0.999547	Not
AC007298.2	AC007298.2	5.10201	-0.0994575	0.513078	-0.193845	0.846297	0.999547	Not
AC007314.1	AC007314.1	0.779478	1.06423	0.963733	1.10428	0.26947	0.999547	Not
AC007317.1	AC007317.1	0.485579	2.56763	2.96854	0.864948	0.387067	0.999547	Not
AC007318.1	AC007318.1	91.5049	0.226385	0.204038	1.10952	0.267205	0.999547	Not
AC007318.3	AC007318.3	4.17093	0.650563	0.552249	1.17802	0.238787	0.999547	Not
AC007319.1	AC007319.1	0.79342	2.25315	1.8266	1.23352	0.217381	0.999547	Not
AC007326.1	AC007326.1	0.121395	0.601765	2.99428	0.200972	0.840721	0.999547	Not
AC007326.2	AC007326.2	0.071369	-0.22685	2.99428	-0.0757613	0.939609	0.999547	Not
AC007326.5	AC007326.5	3.36319	-0.316466	0.477327	-0.662996	0.507333	0.999547	Not
AC007327.1	AC007327.1	0.296296	0.0542918	2.46659	0.0220108	0.982439	0.999547	Not
AC007327.2	AC007327.2	0.0708435	0.601765	2.99428	0.200972	0.840721	0.999547	Not
AC007333.1	AC007333.1	0.615581	2.91938	2.96246	0.985458	0.324399	0.999547	Not
AC007336.1	AC007336.1	34.8916	-0.508985	0.332227	-1.53204	0.125512	0.999547	Not
AC007336.2	AC007336.2	0.200434	0.66096	2.2503	0.293721	0.768971	0.999547	Not
AC007336.3	AC007336.3	0.485579	2.56763	2.96854	0.864948	0.387067	0.999547	Not
AC007342.1	AC007342.1	1.33373	0.0810636	0.823343	0.0984566	0.92157	0.999547	Not
AC007342.2	AC007342.2	4.46754	0.00631389	0.456945	0.0138176	0.988976	0.999547	Not
AC007342.3	AC007342.3	167.594	-0.144306	0.212447	-0.679258	0.496974	0.999547	Not
AC007342.4	AC007342.4	9.86462	-0.162055	0.384595	-0.421366	0.673488	0.999547	Not
AC007342.5	AC007342.5	14.9248	-0.29611	0.384192	-0.770734	0.440864	0.999547	Not
AC007342.6	AC007342.6	8.87069	-0.203305	0.381614	-0.532749	0.594207	0.999547	Not
AC007342.7	AC007342.7	32.8247	-0.185035	0.300946	-0.614844	0.538657	0.999547	Not
AC007342.8	AC007342.8	6.12169	-0.409163	0.476043	-0.85951	0.390059	0.999547	Not
AC007342.9	AC007342.9	16.6908	0.1855	0.459265	0.403905	0.686282	0.999547	Not
AC007343.1	AC007343.1	0.0650585	0.601765	2.99428	0.200972	0.840721	0.999547	Not
AC007344.1	AC007344.1	0.752876	2.45814	2.96076	0.830238	0.406404	0.999547	Not
AC007346.1	AC007346.1	0.303487	1.26762	2.99428	0.423347	0.672042	0.999547	Not
AC007347.1	AC007347.1	0.730693	0.191627	0.956588	0.200324	0.841227	0.999547	Not
AC007349.1	AC007349.1	0.219573	0.853315	2.58473	0.330137	0.741296	0.999547	Not
AC007349.2	AC007349.2	0.276251	-0.138065	2.14707	-0.0643039	0.948728	0.999547	Not
AC007349.3	AC007349.3	0.256713	-0.953063	1.88731	-0.504983	0.61357	0.999547	Not
AC007349.4	AC007349.4	0.513536	-0.308503	1.62232	-0.190161	0.849183	0.999547	Not
AC007350.1	AC007350.1	0.121395	0.601765	2.99428	0.200972	0.840721	0.999547	Not
AC007362.1	AC007362.1	0.547612	1.788	2.76098	0.647596	0.517246	0.999547	Not
AC007365.1	AC007365.1	4.06314	-0.355879	0.412087	-0.8636	0.387808	0.999547	Not
AC007365.2	AC007365.2	0.210774	-0.16766	2.64001	-0.0635076	0.949362	0.999547	Not
AC007368.1	AC007368.1	0.936633	2.01975	1.48428	1.36076	0.173588	0.999547	Not
AC007370.1	AC007370.1	0.244118	0.660958	2.54305	0.259908	0.794935	0.999547	Not
AC007370.2	AC007370.2	0.635658	1.21006	1.64188	0.736998	0.461124	0.999547	Not
AC007375.3	AC007375.3	0.182092	0.823717	2.99428	0.275097	0.783242	0.999547	Not
AC007376.2	AC007376.2	0.745642	1.02821	0.937972	1.0962	0.27299	0.999547	Not
AC007378.1	AC007378.1	0.901191	-1.45986	1.07896	-1.35302	0.176051	0.999547	Not
AC007381.1	AC007381.1	17.7523	1.08173	0.415639	2.60258	0.00925245	0.999547	Up
AC007381.2	AC007381.2	0.277442	1.26762	2.99428	0.423347	0.672042	0.999547	Not
AC007383.1	AC007383.1	0.24279	1.04567	2.99428	0.349222	0.726923	0.999547	Not
AC007383.2	AC007383.2	26.1035	0.0796303	0.211372	0.376731	0.706373	0.999547	Not
AC007383.5	AC007383.5	0.731927	0.439411	0.898158	0.489236	0.624675	0.999547	Not
AC007384.1	AC007384.1	65.6611	0.444456	0.219863	2.02151	0.0432266	0.999547	Not
AC007386.1	AC007386.1	3.35695	0.0782781	0.543295	0.14408	0.885437	0.999547	Not
AC007387.1	AC007387.1	0.0604499	0.601765	2.99428	0.200972	0.840721	0.999547	Not
AC007387.2	AC007387.2	0.339859	-0.360017	2.39635	-0.150236	0.880579	0.999547	Not
AC007387.3	AC007387.3	1.33484	0.22101	0.800037	0.27625	0.782356	0.999547	Not
AC007389.1	AC007389.1	0.134017	0.409409	2.99428	0.13673	0.891244	0.999547	Not
AC007389.2	AC007389.2	0.182092	0.823717	2.99428	0.275097	0.783242	0.999547	Not
AC007389.3	AC007389.3	0.546277	2.74087	2.96536	0.924293	0.355334	0.999547	Not
AC007389.4	AC007389.4	0.121395	0.601765	2.99428	0.200972	0.840721	0.999547	Not
AC007390.2	AC007390.2	19.4388	0.153127	0.348542	0.439335	0.660419	0.999547	Not
AC007391.1	AC007391.1	0.371199	1.33964	2.07518	0.645554	0.518568	0.999547	Not
AC007391.2	AC007391.2	0.502061	2.0006	2.07887	0.962346	0.335876	0.999547	Not
AC007391.3	AC007391.3	0.121395	0.601765	2.99428	0.200972	0.840721	0.999547	Not
AC007395.1	AC007395.1	2.63824	-0.330196	1.00705	-0.327883	0.743	0.999547	Not
AC007402.1	AC007402.1	0.156044	-0.611564	2.99428	-0.204244	0.838163	0.999547	Not
AC007402.2	AC007402.2	0.584392	1.38928	2.39094	0.581057	0.561202	0.999547	Not
AC007405.2	AC007405.2	1.78652	1.51282	0.868477	1.74192	0.081523	0.999547	Not
AC007405.3	AC007405.3	0.0976374	-0.00489925	2.99428	-0.00163621	0.998694	0.999547	Not
AC007405.4	AC007405.4	1.1859	-1.42848	0.753791	-1.89506	0.058085	0.999547	Not
AC007405.5	AC007405.5	0.121395	0.601765	2.99428	0.200972	0.840721	0.999547	Not
AC007406.1	AC007406.1	2.44317	0.334484	0.732637	0.456547	0.647996	0.999547	Not
AC007406.2	AC007406.2	0.155129	0.823717	2.99428	0.275097	0.783242	0.999547	Not
AC007406.3	AC007406.3	0.495671	-0.109184	1.3407	-0.0814382	0.935094	0.999547	Not
AC007406.4	AC007406.4	0.838631	-0.351846	0.989431	-0.355605	0.722137	0.999547	Not
AC007406.5	AC007406.5	193.876	0.0323641	0.178139	0.181679	0.855835	0.999547	Not
AC007431.1	AC007431.1	1.22848	0.0078577	1.06224	0.00739726	0.994098	0.999547	Not
AC007431.2	AC007431.2	0.369135	-0.492806	1.60336	-0.307357	0.758571	0.999547	Not
AC007431.3	AC007431.3	0.458949	-1.51434	1.26968	-1.1927	0.232987	0.999547	Not
AC007432.1	AC007432.1	0.485579	2.56763	2.96854	0.864948	0.387067	0.999547	Not
AC007435.1	AC007435.1	0.387163	0.690548	2.99428	0.230623	0.817608	0.999547	Not
AC007435.2	AC007435.2	1.33866	0.0172958	1.14732	0.015075	0.987972	0.999547	Not
AC007448.2	AC007448.2	0.0762504	0.187458	2.99428	0.0626053	0.950081	0.999547	Not
AC007448.3	AC007448.3	0.762146	0.943524	1.84085	0.512549	0.608267	0.999547	Not
AC007448.4	AC007448.4	10.3432	-0.434877	0.352493	-1.23372	0.217309	0.999547	Not
AC007448.5	AC007448.5	3.65031	0.3299	0.517549	0.637428	0.523846	0.999547	Not
AC007450.2	AC007450.2	0.232765	-0.774327	2.20203	-0.351642	0.725107	0.999547	Not
AC007450.4	AC007450.4	0.165673	0.631362	2.74094	0.230345	0.817824	0.999547	Not
AC007458.1	AC007458.1	0.328465	-1.32756	2.13548	-0.621668	0.53416	0.999547	Not
AC007463.1	AC007463.1	0.334388	0.468601	2.43706	0.192281	0.847522	0.999547	Not
AC007463.2	AC007463.2	1.20876	1.3955	0.834945	1.67137	0.0946492	0.999547	Not
AC007483.1	AC007483.1	0.344221	1.81861	2.89116	0.629025	0.529332	0.999547	Not
AC007485.1	AC007485.1	0.124042	-0.00489925	2.99428	-0.00163621	0.998694	0.999547	Not
AC007485.2	AC007485.2	84.8595	-0.0250871	0.246446	-0.101796	0.918919	0.999547	Not
AC007491.1	AC007491.1	0.424882	2.37076	2.97263	0.79753	0.425144	0.999547	Not
AC007493.1	AC007493.1	0.235244	1.2648	2.99308	0.422574	0.672606	0.999547	Not
AC007493.2	AC007493.2	0.198471	0.63136	2.99428	0.210855	0.833	0.999547	Not
AC007494.1	AC007494.1	0.748724	-0.811724	1.01355	-0.800873	0.423205	0.999547	Not
AC007494.2	AC007494.2	1.6541	-1.77152	1.01881	-1.73881	0.0820674	0.999547	Not
AC007494.3	AC007494.3	0.748426	0.146494	1.08991	0.134409	0.893079	0.999547	Not
AC007496.1	AC007496.1	1.46902	-0.581122	0.954502	-0.608822	0.542642	0.999547	Not
AC007496.2	AC007496.2	1.16928	-0.375001	1.02635	-0.365374	0.714832	0.999547	Not
AC007496.3	AC007496.3	2.33107	0.303369	0.696111	0.435806	0.662977	0.999547	Not
AC007497.1	AC007497.1	0.73072	1.186	1.33114	0.890969	0.372946	0.999547	Not
AC007497.2	AC007497.2	0.295382	1.26755	2.15528	0.588113	0.556456	0.999547	Not
AC007528.1	AC007528.1	0.199417	0.217052	2.99428	0.0724889	0.942213	0.999547	Not
AC007529.1	AC007529.1	0.403196	1.38463	2.99104	0.462924	0.643419	0.999547	Not
AC007529.2	AC007529.2	0.335845	1.07526	2.99428	0.359106	0.719516	0.999547	Not
AC007533.1	AC007533.1	0.122533	1.04567	2.99428	0.349222	0.726923	0.999547	Not
AC007533.2	AC007533.2	1.96363	-0.0252892	1.01338	-0.0249554	0.980091	0.999547	Not
AC007536.1	AC007536.1	0.303487	1.26762	2.99428	0.423347	0.672042	0.999547	Not
AC007537.1	AC007537.1	0.125785	-0.00489925	2.99428	-0.00163621	0.998694	0.999547	Not
AC007540.2	AC007540.2	0.636616	1.60737	2.07363	0.775151	0.43825	0.999547	Not
AC007541.1	AC007541.1	8.07086	0.560318	0.352548	1.58934	0.111984	0.999547	Not
AC007546.1	AC007546.1	10.8482	0.107844	0.273806	0.39387	0.693677	0.999547	Not
AC007546.2	AC007546.2	0.528881	0.64095	1.16036	0.552371	0.580694	0.999547	Not
AC007546.3	AC007546.3	5.12753	0.606821	0.381573	1.59032	0.111763	0.999547	Not
AC007547.1	AC007547.1	0.303487	1.26762	2.99428	0.423347	0.672042	0.999547	Not
AC007551.1	AC007551.1	0.730154	1.01666	1.54654	0.657374	0.510941	0.999547	Not
AC007551.2	AC007551.2	1.01751	0.602308	1.32053	0.456111	0.64831	0.999547	Not
AC007552.1	AC007552.1	0.359271	0.882905	2.99428	0.294864	0.768098	0.999547	Not
AC007552.2	AC007552.2	0.740719	2.42487	2.6777	0.905579	0.365159	0.999547	Not
AC007556.1	AC007556.1	1.93792	-0.132708	0.70351	-0.188637	0.850377	0.999547	Not
AC007557.3	AC007557.3	0.303487	1.26762	2.99428	0.423347	0.672042	0.999547	Not
AC007557.4	AC007557.4	0.24279	1.04567	2.99428	0.349222	0.726923	0.999547	Not
AC007559.1	AC007559.1	0.182092	0.823717	2.99428	0.275097	0.783242	0.999547	Not
AC007560.1	AC007560.1	0.304837	-0.755523	2.12686	-0.355229	0.722418	0.999547	Not
AC007563.1	AC007563.1	0.29353	0.24665	2.45135	0.100618	0.919854	0.999547	Not
AC007563.2	AC007563.2	0.367942	1.89451	2.88321	0.657081	0.511129	0.999547	Not
AC007566.1	AC007566.1	58.0998	0.0129164	0.222872	0.0579543	0.953785	0.999547	Not
AC007566.2	AC007566.2	0.182092	0.823717	2.99428	0.275097	0.783242	0.999547	Not
AC007569.1	AC007569.1	23.5434	0.945324	0.311612	3.03366	0.0024161	0.999547	Not
AC007570.1	AC007570.1	0.426186	0.322987	1.33527	0.241888	0.808867	0.999547	Not
AC007598.1	AC007598.1	0.987488	-0.806423	1.01452	-0.794883	0.426681	0.999547	Not
AC007598.2	AC007598.2	0.956451	-0.265783	0.927837	-0.286454	0.77453	0.999547	Not
AC007598.3	AC007598.3	1.16152	0.0771483	0.840589	0.0917789	0.926874	0.999547	Not
AC007599.1	AC007599.1	0.565012	-0.301875	1.8499	-0.163184	0.870374	0.999547	Not
AC007599.2	AC007599.2	0.578272	-0.339535	1.14224	-0.297255	0.766272	0.999547	Not
AC007601.1	AC007601.1	2.26899	0.45621	0.742335	0.614561	0.538845	0.999547	Not
AC007601.2	AC007601.2	0.488577	-0.910579	1.48344	-0.613828	0.539329	0.999547	Not
AC007603.1	AC007603.1	0.428918	2.38831	2.82199	0.846323	0.397373	0.999547	Not
AC007603.2	AC007603.2	0.24279	1.04567	2.99428	0.349222	0.726923	0.999547	Not
AC007603.3	AC007603.3	0.303487	1.26762	2.99428	0.423347	0.672042	0.999547	Not
AC007608.1	AC007608.1	0.433335	1.5665	2.10189	0.745283	0.456101	0.999547	Not
AC007608.2	AC007608.2	0.290128	0.246649	2.45767	0.100359	0.920059	0.999547	Not
AC007608.3	AC007608.3	19.2097	0.163796	0.227719	0.719293	0.471961	0.999547	Not
AC007608.4	AC007608.4	0.843709	2.59453	2.00867	1.29167	0.196472	0.999547	Not
AC007610.2	AC007610.2	0.0974438	-0.419207	2.99428	-0.140003	0.888658	0.999547	Not
AC007610.3	AC007610.3	5.72969	-0.0456837	0.375481	-0.121667	0.903163	0.999547	Not
AC007610.4	AC007610.4	0.303487	1.26762	2.99428	0.423347	0.672042	0.999547	Not
AC007610.5	AC007610.5	0.364185	1.57698	2.99104	0.527234	0.598031	0.999547	Not
AC007610.6	AC007610.6	16.2273	0.326053	0.366996	0.888438	0.374305	0.999547	Not
AC007610.7	AC007610.7	0.33386	0.90359	1.44768	0.624163	0.53252	0.999547	Not
AC007611.1	AC007611.1	11.1294	-0.379428	0.332492	-1.14116	0.253802	0.999547	Not
AC007613.1	AC007613.1	3.19207	-0.0177262	0.57398	-0.0308829	0.975363	0.999547	Not
AC007613.2	AC007613.2	0.966956	-0.538153	0.850395	-0.632827	0.526847	0.999547	Not
AC007614.1	AC007614.1	0.204965	0.0246988	2.21833	0.011134	0.991117	0.999547	Not
AC007614.2	AC007614.2	0.303487	1.26762	2.99428	0.423347	0.672042	0.999547	Not
AC007618.1	AC007618.1	0.5279	1.49311	2.36011	0.632646	0.526965	0.999547	Not
AC007619.1	AC007619.1	4.5296	-0.105825	0.446485	-0.237019	0.812642	0.999547	Not
AC007619.2	AC007619.2	0.485162	-0.654563	1.33739	-0.489432	0.624536	0.999547	Not
AC007620.3	AC007620.3	2.04832	-0.111543	0.574616	-0.194118	0.846084	0.999547	Not
AC007621.1	AC007621.1	0.340709	1.57698	2.99104	0.527234	0.598031	0.999547	Not
AC007622.1	AC007622.1	0.853607	-0.129156	1.12682	-0.11462	0.908746	0.999547	Not
AC007622.2	AC007622.2	9.19306	-0.120518	0.391926	-0.307503	0.75846	0.999547	Not
AC007637.1	AC007637.1	5.74255	0.0909278	0.419458	0.216774	0.828384	0.999547	Not
AC007638.2	AC007638.2	0.48761	2.29197	2.79242	0.820782	0.41177	0.999547	Not
AC007639.1	AC007639.1	0.345773	1.57698	2.99104	0.527234	0.598031	0.999547	Not
AC007652.2	AC007652.2	0.129933	0.409409	2.99428	0.13673	0.891244	0.999547	Not
AC007652.3	AC007652.3	0.149796	0.409409	2.99428	0.13673	0.891244	0.999547	Not
AC007655.2	AC007655.2	0.121395	0.601765	2.99428	0.200972	0.840721	0.999547	Not
AC007656.2	AC007656.2	0.168898	0.823717	2.99428	0.275097	0.783242	0.999547	Not
AC007656.3	AC007656.3	0.15162	0.823717	2.99428	0.275097	0.783242	0.999547	Not
AC007663.1	AC007663.1	7.19456	-0.416349	0.336315	-1.23797	0.215727	0.999547	Not
AC007663.2	AC007663.2	1.05439	0.984766	1.16206	0.847433	0.396754	0.999547	Not
AC007663.3	AC007663.3	1.48469	-0.72861	0.663481	-1.09816	0.272133	0.999547	Not
AC007663.4	AC007663.4	11.4902	-0.198998	0.263266	-0.755882	0.44972	0.999547	Not
AC007666.1	AC007666.1	0.598341	1.43221	2.08104	0.688218	0.491315	0.999547	Not
AC007666.2	AC007666.2	0.181845	1.04567	2.99428	0.349222	0.726923	0.999547	Not
AC007671.1	AC007671.1	0.1478	-0.197255	2.81747	-0.0700116	0.944184	0.999547	Not
AC007673.1	AC007673.1	1.03011	0.98341	1.31621	0.747152	0.454972	0.999547	Not
AC007679.1	AC007679.1	0.212361	-0.167659	2.22308	-0.0754175	0.939883	0.999547	Not
AC007679.2	AC007679.2	0.0602497	-0.22685	2.99428	-0.0757613	0.939609	0.999547	Not
AC007679.3	AC007679.3	0.297562	0.660955	2.91644	0.22663	0.820711	0.999547	Not
AC007679.4	AC007679.4	0.0894448	0.187458	2.99428	0.0626053	0.950081	0.999547	Not
AC007681.1	AC007681.1	2.98892	0.603435	0.584214	1.0329	0.30165	0.999547	Not
AC007682.1	AC007682.1	0.121395	0.601765	2.99428	0.200972	0.840721	0.999547	Not
AC007683.1	AC007683.1	0.46932	0.927697	1.30851	0.708971	0.478342	0.999547	Not
AC007683.2	AC007683.2	0.315436	-0.10847	1.47802	-0.0733885	0.941497	0.999547	Not
AC007684.1	AC007684.1	0.636064	0.13592	1.14618	0.118585	0.905604	0.999547	Not
AC007684.2	AC007684.2	0.310531	0.690556	2.09596	0.32947	0.7418	0.999547	Not
AC007685.1	AC007685.1	0.121395	0.601765	2.99428	0.200972	0.840721	0.999547	Not
AC007685.2	AC007685.2	0.615158	-0.26319	1.49631	-0.175892	0.860379	0.999547	Not
AC007686.1	AC007686.1	0.149287	0.409409	2.99428	0.13673	0.891244	0.999547	Not
AC007686.2	AC007686.2	0.423755	0.98789	2.07576	0.475918	0.634133	0.999547	Not
AC007686.3	AC007686.3	69.0071	-0.0793521	0.169373	-0.468505	0.639423	0.999547	Not
AC007686.4	AC007686.4	0.62033	-1.611	1.50623	-1.06956	0.284818	0.999547	Not
AC007686.5	AC007686.5	0.488212	1.49255	2.08552	0.715675	0.474192	0.999547	Not
AC007687.1	AC007687.1	0.383359	0.709532	1.20482	0.588913	0.555919	0.999547	Not
AC007688.1	AC007688.1	0.116157	0.823717	2.99428	0.275097	0.783242	0.999547	Not
AC007688.2	AC007688.2	7.72555	-0.00660067	0.396064	-0.0166657	0.986703	0.999547	Not
AC007688.3	AC007688.3	0.181947	-0.58197	2.99428	-0.194361	0.845894	0.999547	Not
AC007690.1	AC007690.1	0.15035	0.409409	2.99428	0.13673	0.891244	0.999547	Not
AC007695.1	AC007695.1	7.89411	0.552061	0.557778	0.98975	0.322296	0.999547	Not
AC007728.1	AC007728.1	1.86638	-0.153816	0.643811	-0.238915	0.811171	0.999547	Not
AC007728.2	AC007728.2	146.619	0.0451007	0.168256	0.268048	0.788663	0.999547	Not
AC007728.3	AC007728.3	38.103	0.0143453	0.389226	0.036856	0.9706	0.999547	Not
AC007731.1	AC007731.1	0.799284	0.492409	0.937806	0.525065	0.599538	0.999547	Not
AC007731.2	AC007731.2	9.06796	0.0969872	0.400321	0.242274	0.808568	0.999547	Not
AC007731.3	AC007731.3	0.575264	-0.196898	1.66433	-0.118305	0.905826	0.999547	Not
AC007731.4	AC007731.4	1.69561	-0.526271	0.666324	-0.789813	0.429637	0.999547	Not
AC007731.6	AC007731.6	0.766761	0.417372	1.00612	0.414833	0.678264	0.999547	Not
AC007736.1	AC007736.1	0.546277	2.74087	2.96536	0.924293	0.355334	0.999547	Not
AC007741.1	AC007741.1	0.220766	1.04567	2.99428	0.349222	0.726923	0.999547	Not
AC007743.1	AC007743.1	0.873563	2.88923	2.02207	1.42885	0.153048	0.999547	Not
AC007749.2	AC007749.2	0.424882	2.37076	2.97263	0.79753	0.425144	0.999547	Not
AC007750.1	AC007750.1	0.605828	2.60124	2.69712	0.964453	0.334819	0.999547	Not
AC007773.1	AC007773.1	1.27392	0.479767	0.855812	0.560599	0.575071	0.999547	Not
AC007780.1	AC007780.1	5.43457	-0.0313833	0.424548	-0.0739216	0.941073	0.999547	Not
AC007785.2	AC007785.2	0.160406	0.409409	2.99428	0.13673	0.891244	0.999547	Not
AC007785.3	AC007785.3	4.86596	0.959105	0.471922	2.03234	0.0421193	0.999547	Not
AC007786.1	AC007786.1	1.01721	2.60782	1.51322	1.72335	0.0848248	0.999547	Not
AC007786.2	AC007786.2	0.395788	1.14156	2.85843	0.399365	0.689624	0.999547	Not
AC007786.3	AC007786.3	0.121395	0.601765	2.99428	0.200972	0.840721	0.999547	Not
AC007786.4	AC007786.4	0.195656	0.246648	2.67481	0.0922115	0.92653	0.999547	Not
AC007787.1	AC007787.1	0.399207	-0.10847	1.58577	-0.0684018	0.945466	0.999547	Not
AC007787.2	AC007787.2	0.335521	1.45386	2.47625	0.587123	0.557121	0.999547	Not
AC007790.1	AC007790.1	0.672848	-0.392174	1.40141	-0.279842	0.779598	0.999547	Not
AC007792.1	AC007792.1	0.359961	0.89381	1.6192	0.552009	0.580942	0.999547	Not
AC007795.1	AC007795.1	0.6025	2.58266	2.33445	1.10633	0.268586	0.999547	Not
AC007823.1	AC007823.1	3.0157	0.500382	0.595863	0.839759	0.401044	0.999547	Not
AC007834.1	AC007834.1	2.70163	0.636358	0.504356	1.26172	0.207048	0.999547	Not
AC007834.2	AC007834.2	3.1713	-0.127643	0.576868	-0.221269	0.824883	0.999547	Not
AC007842.1	AC007842.1	16.102	0.309154	0.399361	0.774122	0.438859	0.999547	Not
AC007846.1	AC007846.1	0.102984	0.601765	2.99428	0.200972	0.840721	0.999547	Not
AC007848.1	AC007848.1	0.121395	0.601765	2.99428	0.200972	0.840721	0.999547	Not
AC007848.2	AC007848.2	0.121395	0.601765	2.99428	0.200972	0.840721	0.999547	Not
AC007849.1	AC007849.1	0.24279	1.04567	2.99428	0.349222	0.726923	0.999547	Not
AC007861.1	AC007861.1	0.338139	1.55766	2.99139	0.520713	0.602567	0.999547	Not
AC007861.2	AC007861.2	0.121395	0.601765	2.99428	0.200972	0.840721	0.999547	Not
AC007876.1	AC007876.1	0.847771	-0.0780644	1.52832	-0.0510785	0.959263	0.999547	Not
AC007877.1	AC007877.1	37.2924	-0.426333	0.340101	-1.25355	0.210007	0.999547	Not
AC007878.1	AC007878.1	28.9138	-0.0632051	0.421467	-0.149964	0.880793	0.999547	Not
AC007879.1	AC007879.1	0.699991	2.06394	2.35583	0.876098	0.380977	0.999547	Not
AC007879.2	AC007879.2	0.675068	2.25543	2.03962	1.10581	0.268809	0.999547	Not
AC007879.3	AC007879.3	3.407	0.7002	0.523038	1.33872	0.180663	0.999547	Not
AC007879.4	AC007879.4	0.986115	0.274115	0.812787	0.337254	0.735926	0.999547	Not
AC007879.5	AC007879.5	0.429649	2.02886	2.81562	0.720575	0.471171	0.999547	Not
AC007880.2	AC007880.2	0.909727	1.69325	1.32343	1.27944	0.200741	0.999547	Not
AC007881.1	AC007881.1	0.0952496	-0.00489925	2.99428	-0.00163621	0.998694	0.999547	Not
AC007881.2	AC007881.2	1.21534	-0.608411	0.849204	-0.716449	0.473714	0.999547	Not
AC007881.3	AC007881.3	0.850736	0.759207	0.966537	0.785492	0.432165	0.999547	Not
AC007881.4	AC007881.4	21.0455	0.0560649	0.34662	0.161747	0.871505	0.999547	Not
AC007899.1	AC007899.1	1.00507	1.84876	1.05785	1.74766	0.0805228	0.999547	Not
AC007906.1	AC007906.1	0.78053	-0.316396	1.15343	-0.274309	0.783847	0.999547	Not
AC007906.2	AC007906.2	1.40984	0.135661	0.817849	0.165875	0.868255	0.999547	Not
AC007919.1	AC007919.1	6.76044	0.156374	0.689656	0.226743	0.820624	0.999547	Not
AC007919.2	AC007919.2	0.459808	-0.0836534	1.44007	-0.0580899	0.953677	0.999547	Not
AC007920.1	AC007920.1	0.606974	2.89552	2.96283	0.977283	0.328429	0.999547	Not
AC007920.2	AC007920.2	0.113805	0.409409	2.99428	0.13673	0.891244	0.999547	Not
AC007922.1	AC007922.1	0.0630745	0.187458	2.99428	0.0626053	0.950081	0.999547	Not
AC007922.2	AC007922.2	4.40673	-0.126746	0.494496	-0.256313	0.797709	0.999547	Not
AC007922.3	AC007922.3	0.757113	0.737816	0.963959	0.765402	0.444032	0.999547	Not
AC007922.4	AC007922.4	0.0342295	0.379814	2.99428	0.126847	0.899062	0.999547	Not
AC007922.5	AC007922.5	3.14683	0.829851	0.629351	1.31858	0.187309	0.999547	Not
AC007923.1	AC007923.1	0.182092	0.823717	2.99428	0.275097	0.783242	0.999547	Not
AC007923.2	AC007923.2	0.485579	2.56763	2.96854	0.864948	0.387067	0.999547	Not
AC007923.4	AC007923.4	0.360329	0.276246	2.05682	0.134307	0.89316	0.999547	Not
AC007938.1	AC007938.1	0.289161	0.498199	1.89732	0.262579	0.792875	0.999547	Not
AC007938.2	AC007938.2	0.526653	-0.898331	1.36177	-0.659677	0.509461	0.999547	Not
AC007938.3	AC007938.3	2.15955	0.299647	0.636004	0.471141	0.63754	0.999547	Not
AC007950.1	AC007950.1	1.81023	-0.978804	0.877559	-1.11537	0.264691	0.999547	Not
AC007950.2	AC007950.2	3.58617	0.31589	0.467462	0.675755	0.499196	0.999547	Not
AC007952.1	AC007952.1	0.177754	0.853314	2.71529	0.314263	0.753322	0.999547	Not
AC007952.2	AC007952.2	4.69334	0.553985	0.63082	0.878199	0.379836	0.999547	Not
AC007952.4	AC007952.4	0.513883	0.0212263	1.2482	0.0170055	0.986432	0.999547	Not
AC007952.5	AC007952.5	0.146296	1.04567	2.99428	0.349222	0.726923	0.999547	Not
AC007952.6	AC007952.6	1.99365	0.379844	0.701969	0.541112	0.58843	0.999547	Not
AC007952.9	AC007952.9	0.269222	0.468601	2.51879	0.186042	0.852412	0.999547	Not
AC007953.1	AC007953.1	0.424882	2.37076	2.97263	0.79753	0.425144	0.999547	Not
AC007953.2	AC007953.2	0.303487	1.26762	2.99428	0.423347	0.672042	0.999547	Not
AC007954.1	AC007954.1	1.43469	0.424512	1.07328	0.395528	0.692454	0.999547	Not
AC007956.1	AC007956.1	0.164227	-0.389612	2.76661	-0.140827	0.888007	0.999547	Not
AC007956.2	AC007956.2	2.52645	0.532671	0.728873	0.730814	0.464893	0.999547	Not
AC007969.1	AC007969.1	308.805	-0.202229	0.248016	-0.815388	0.41485	0.999547	Not
AC007969.2	AC007969.2	0.513212	-0.585599	1.34251	-0.436198	0.662693	0.999547	Not
AC007982.1	AC007982.1	0.128388	0.217052	2.91609	0.0744328	0.940666	0.999547	Not
AC007991.2	AC007991.2	0.559977	0.579308	1.3566	0.42703	0.669357	0.999547	Not
AC007991.3	AC007991.3	0.28221	0.246646	2.95465	0.0834774	0.933472	0.999547	Not
AC007991.4	AC007991.4	0.824144	0.401624	2.128	0.188733	0.850302	0.999547	Not
AC007992.1	AC007992.1	0.182092	0.823717	2.99428	0.275097	0.783242	0.999547	Not
AC007992.2	AC007992.2	0.133612	-0.00489925	2.99428	-0.00163621	0.998694	0.999547	Not
AC007993.1	AC007993.1	0.838738	2.84751	1.42387	1.99984	0.0455179	0.999547	Up
AC007993.2	AC007993.2	1.19165	0.452404	0.800324	0.565276	0.571886	0.999547	Not
AC007993.3	AC007993.3	1.43742	1.06729	0.846246	1.26121	0.207233	0.999547	Not
AC007996.1	AC007996.1	13.0038	0.571961	0.243233	2.35149	0.0186984	0.999547	Not
AC007998.1	AC007998.1	0.229595	1.04567	2.99428	0.349222	0.726923	0.999547	Not
AC007998.3	AC007998.3	0.699593	1.08408	1.3894	0.780253	0.435242	0.999547	Not
AC007998.4	AC007998.4	0.722938	1.69993	1.3949	1.21868	0.222965	0.999547	Not
AC007998.5	AC007998.5	1.27331	0.990936	0.829051	1.19527	0.231983	0.999547	Not
AC008006.1	AC008006.1	0.212895	-0.581969	2.22191	-0.261923	0.793381	0.999547	Not
AC008013.2	AC008013.2	0.180333	0.439005	2.7061	0.162228	0.871126	0.999547	Not
AC008013.3	AC008013.3	0.229595	1.04567	2.99428	0.349222	0.726923	0.999547	Not
AC008013.4	AC008013.4	0.598549	-1.15983	1.51474	-0.765693	0.443859	0.999547	Not
AC008014.1	AC008014.1	19.9761	-0.428278	0.28681	-1.49325	0.135372	0.999547	Not
AC008015.1	AC008015.1	0.164017	0.409409	2.99428	0.13673	0.891244	0.999547	Not
AC008026.1	AC008026.1	6.96017	0.0170836	0.357289	0.0478144	0.961864	0.999547	Not
AC008026.3	AC008026.3	2.08792	-0.877789	0.764867	-1.14764	0.251119	0.999547	Not
AC008033.1	AC008033.1	0.398414	2.20673	2.97623	0.74145	0.45842	0.999547	Not
AC008033.2	AC008033.2	0.352383	0.689486	1.62393	0.424578	0.671144	0.999547	Not
AC008033.3	AC008033.3	103.111	0.269798	0.371788	0.725677	0.468037	0.999547	Not
AC008035.1	AC008035.1	2.9565	-0.5245	0.58109	-0.902613	0.366731	0.999547	Not
AC008038.1	AC008038.1	1181.63	-0.185479	0.19213	-0.965383	0.334353	0.999547	Not
AC008040.1	AC008040.1	3.12732	1.05679	0.816266	1.29466	0.195437	0.999547	Not
AC008040.2	AC008040.2	0.23013	0.246651	2.18599	0.112833	0.910163	0.999547	Not
AC008040.3	AC008040.3	0.24279	1.04567	2.99428	0.349222	0.726923	0.999547	Not
AC008050.1	AC008050.1	0.328866	0.882911	2.44699	0.360815	0.718237	0.999547	Not
AC008055.1	AC008055.1	0.596457	-0.696745	1.16871	-0.596165	0.551065	0.999547	Not
AC008055.2	AC008055.2	0.894685	1.03432	1.29519	0.798583	0.424532	0.999547	Not
AC008056.1	AC008056.1	0.121395	0.601765	2.99428	0.200972	0.840721	0.999547	Not
AC008056.2	AC008056.2	0.24279	1.04567	2.99428	0.349222	0.726923	0.999547	Not
AC008056.3	AC008056.3	0.667672	3.03521	2.96076	1.02514	0.305295	0.999547	Not
AC008060.1	AC008060.1	0.606974	2.89552	2.96283	0.977283	0.328429	0.999547	Not
AC008060.4	AC008060.4	0.546277	2.74087	2.96536	0.924293	0.355334	0.999547	Not
AC008060.5	AC008060.5	0.485579	2.56763	2.96854	0.864948	0.387067	0.999547	Not
AC008063.1	AC008063.1	0.24279	1.04567	2.99428	0.349222	0.726923	0.999547	Not
AC008065.1	AC008065.1	0.165411	-0.389612	2.76189	-0.141067	0.887817	0.999547	Not
AC008066.1	AC008066.1	0.158591	0.409409	2.99428	0.13673	0.891244	0.999547	Not
AC008067.1	AC008067.1	0.585288	2.54851	2.96536	0.859426	0.390106	0.999547	Not
AC008069.1	AC008069.1	0.339945	1.07526	2.99428	0.359106	0.719516	0.999547	Not
AC008072.1	AC008072.1	0.121395	0.601765	2.99428	0.200972	0.840721	0.999547	Not
AC008073.1	AC008073.1	1.26369	0.516279	0.71108	0.726049	0.467809	0.999547	Not
AC008073.2	AC008073.2	1.69413	0.650012	0.732614	0.887251	0.374944	0.999547	Not
AC008074.1	AC008074.1	0.60665	0.398212	1.34852	0.295296	0.767768	0.999547	Not
AC008074.2	AC008074.2	52.7124	0.346953	0.198091	1.75148	0.0798631	0.999547	Not
AC008079.1	AC008079.1	26.6016	0.191666	0.271832	0.705092	0.480753	0.999547	Not
AC008080.1	AC008080.1	1.35076	-0.0172562	0.886788	-0.0194593	0.984475	0.999547	Not
AC008080.2	AC008080.2	0.700126	1.17403	1.71443	0.684797	0.493472	0.999547	Not
AC008080.3	AC008080.3	0.225122	0.024695	2.99428	0.00824741	0.99342	0.999547	Not
AC008080.4	AC008080.4	1.46654	0.515502	0.899301	0.573225	0.566492	0.999547	Not
AC008083.1	AC008083.1	0.17154	1.04567	2.7182	0.384693	0.700465	0.999547	Not
AC008083.2	AC008083.2	0.598067	1.09677	1.47957	0.741275	0.458527	0.999547	Not
AC008083.3	AC008083.3	7.40746	0.412603	0.375732	1.09813	0.272147	0.999547	Not
AC008083.4	AC008083.4	1.50204	-0.592924	0.662743	-0.894651	0.370974	0.999547	Not
AC008088.2	AC008088.2	0.0953497	0.601765	2.99428	0.200972	0.840721	0.999547	Not
AC008103.1	AC008103.1	0.121395	0.601765	2.99428	0.200972	0.840721	0.999547	Not
AC008105.1	AC008105.1	37.5402	-0.150271	0.334686	-0.448991	0.653438	0.999547	Not
AC008105.2	AC008105.2	9.57521	0.256783	0.376842	0.681407	0.495614	0.999547	Not
AC008105.3	AC008105.3	868.595	-0.185253	0.128545	-1.44115	0.149542	0.999547	Not
AC008114.1	AC008114.1	4.86993	-0.283756	0.427044	-0.664466	0.506392	0.999547	Not
AC008115.1	AC008115.1	1.34867	-1.38523	0.765611	-1.80931	0.0704028	0.999547	Not
AC008115.2	AC008115.2	0.914317	0.109047	0.932819	0.116901	0.906939	0.999547	Not
AC008115.3	AC008115.3	32.8435	-0.206137	0.287301	-0.717494	0.473069	0.999547	Not
AC008115.4	AC008115.4	5.84222	0.0408756	0.368746	0.11085	0.911735	0.999547	Not
AC008119.1	AC008119.1	10.0987	0.278539	0.357404	0.77934	0.43578	0.999547	Not
AC008121.1	AC008121.1	0.700922	0.565696	1.10702	0.511007	0.609346	0.999547	Not
AC008121.2	AC008121.2	0.155191	0.217052	2.99428	0.0724889	0.942213	0.999547	Not
AC008121.3	AC008121.3	2.48542	-0.0400642	0.53085	-0.0754717	0.939839	0.999547	Not
AC008121.4	AC008121.4	0.416286	-0.881166	1.31336	-0.670926	0.502268	0.999547	Not
AC008124.1	AC008124.1	422.937	0.0118714	0.133285	0.0890683	0.929028	0.999547	Not
AC008127.2	AC008127.2	0.364185	1.57698	2.99104	0.527234	0.598031	0.999547	Not
AC008128.1	AC008128.1	0.121395	0.601765	2.99428	0.200972	0.840721	0.999547	Not
AC008132.1	AC008132.1	0.490982	0.590962	1.64087	0.360152	0.718733	0.999547	Not
AC008147.2	AC008147.2	1.89262	1.27063	0.855515	1.48522	0.137485	0.999547	Not
AC008147.3	AC008147.3	0.252877	0.853311	2.99428	0.28498	0.775659	0.999547	Not
AC008147.4	AC008147.4	1.34991	1.82634	1.16149	1.57241	0.115855	0.999547	Not
AC008149.1	AC008149.1	0.783639	1.36577	1.17087	1.16646	0.243429	0.999547	Not
AC008149.2	AC008149.2	5.49073	0.861584	0.507774	1.69679	0.0897368	0.999547	Not
AC008154.2	AC008154.2	0.490421	2.22894	2.37482	0.938573	0.34795	0.999547	Not
AC008163.1	AC008163.1	0.0390111	-0.0344935	2.99428	-0.0115198	0.990809	0.999547	Not
AC008170.1	AC008170.1	0.654393	2.70317	2.96283	0.91236	0.361579	0.999547	Not
AC008171.1	AC008171.1	0.24279	1.04567	2.99428	0.349222	0.726923	0.999547	Not
AC008180.2	AC008180.2	0.21445	0.63136	2.99428	0.210855	0.833	0.999547	Not
AC008250.1	AC008250.1	0.121395	0.601765	2.99428	0.200972	0.840721	0.999547	Not
AC008264.1	AC008264.1	0.381074	0.305841	1.6013	0.190995	0.848529	0.999547	Not
AC008264.2	AC008264.2	1.68672	-0.230477	0.619556	-0.372004	0.70989	0.999547	Not
AC008267.1	AC008267.1	0.761142	1.21383	1.28959	0.941257	0.346573	0.999547	Not
AC008267.2	AC008267.2	13.4482	0.114557	0.251914	0.454746	0.649292	0.999547	Not
AC008267.3	AC008267.3	21.5591	-0.429531	0.241479	-1.77875	0.0752802	0.999547	Not
AC008267.4	AC008267.4	0.42438	-0.654151	1.32759	-0.492736	0.622199	0.999547	Not
AC008267.5	AC008267.5	9.35074	0.113726	0.341986	0.332546	0.739477	0.999547	Not
AC008267.6	AC008267.6	6.41598	0.513349	0.511508	1.0036	0.315572	0.999547	Not
AC008267.7	AC008267.7	0.759774	0.566683	0.950009	0.596503	0.55084	0.999547	Not
AC008267.8	AC008267.8	0.925051	1.28172	0.969286	1.32233	0.186057	0.999547	Not
AC008268.1	AC008268.1	0.273196	1.26762	2.99428	0.423347	0.672042	0.999547	Not
AC008269.1	AC008269.1	4.74297	0.797605	0.493705	1.61555	0.106192	0.999547	Not
AC008273.1	AC008273.1	0.121395	0.601765	2.99428	0.200972	0.840721	0.999547	Not
AC008277.1	AC008277.1	1.20978	-0.417176	0.870509	-0.479232	0.631774	0.999547	Not
AC008277.2	AC008277.2	0.963874	-0.363226	1.22859	-0.295645	0.767501	0.999547	Not
AC008278.1	AC008278.1	0.398303	1.77458	2.08843	0.849721	0.39548	0.999547	Not
AC008278.2	AC008278.2	0.214832	0.63136	2.99428	0.210855	0.833	0.999547	Not
AC008280.1	AC008280.1	1.127	-0.312082	0.812871	-0.383926	0.701034	0.999547	Not
AC008280.3	AC008280.3	10.3949	0.0771764	0.289366	0.266708	0.789694	0.999547	Not
AC008281.1	AC008281.1	0.0944314	0.601765	2.99428	0.200972	0.840721	0.999547	Not
AC008372.1	AC008372.1	0.277733	0.853311	2.99428	0.28498	0.775659	0.999547	Not
AC008378.2	AC008378.2	0.151801	0.823717	2.99428	0.275097	0.783242	0.999547	Not
AC008379.1	AC008379.1	0.484497	-0.836726	1.61856	-0.516956	0.605187	0.999547	Not
AC008379.2	AC008379.2	0.182421	-0.167659	2.29565	-0.0730335	0.941779	0.999547	Not
AC008385.1	AC008385.1	0.121395	0.601765	2.99428	0.200972	0.840721	0.999547	Not
AC008391.1	AC008391.1	0.485579	2.56763	2.96854	0.864948	0.387067	0.999547	Not
AC008393.1	AC008393.1	9.20354	0.405147	0.321454	1.26036	0.20754	0.999547	Not
AC008393.2	AC008393.2	2.64337	-0.0973495	0.515489	-0.188849	0.850211	0.999547	Not
AC008394.1	AC008394.1	0.614787	2.65066	2.71216	0.977327	0.328407	0.999547	Not
AC008395.1	AC008395.1	0.978472	0.136023	0.914497	0.148741	0.881758	0.999547	Not
AC008397.1	AC008397.1	0.777674	2.70309	2.30796	1.17121	0.241516	0.999547	Not
AC008403.3	AC008403.3	9.14556	1.0794	0.523057	2.06364	0.0390515	0.999547	Up
AC008406.1	AC008406.1	0.0797771	-0.22685	2.99428	-0.0757613	0.939609	0.999547	Not
AC008406.3	AC008406.3	0.424882	2.37076	2.97263	0.79753	0.425144	0.999547	Not
AC008410.1	AC008410.1	0.182092	0.823717	2.99428	0.275097	0.783242	0.999547	Not
AC008417.1	AC008417.1	0.661744	-1.30227	1.11239	-1.17069	0.241722	0.999547	Not
AC008427.2	AC008427.2	0.611927	-0.154753	1.25337	-0.12347	0.901735	0.999547	Not
AC008429.1	AC008429.1	2.67091	0.161784	0.596545	0.271202	0.786236	0.999547	Not
AC008429.2	AC008429.2	11.4439	0.307737	0.256326	1.20057	0.229917	0.999547	Not
AC008429.3	AC008429.3	0.36476	0.690553	2.42307	0.284991	0.775651	0.999547	Not
AC008429.4	AC008429.4	0.626675	1.44092	1.1831	1.21792	0.223255	0.999547	Not
AC008434.1	AC008434.1	4.2153	-0.30298	0.522493	-0.579873	0.562	0.999547	Not
AC008438.1	AC008438.1	17.1137	0.234308	0.227659	1.02921	0.303382	0.999547	Not
AC008438.2	AC008438.2	0.493542	1.9722	1.78973	1.10195	0.270481	0.999547	Not
AC008443.1	AC008443.1	21.4019	0.013834	0.207206	0.0667643	0.946769	0.999547	Not
AC008443.3	AC008443.3	0.923486	1.48298	1.32327	1.12069	0.262419	0.999547	Not
AC008443.4	AC008443.4	4.15985	-0.0113025	0.487891	-0.023166	0.981518	0.999547	Not
AC008443.5	AC008443.5	2.81005	-0.0138509	0.587338	-0.0235825	0.981186	0.999547	Not
AC008443.6	AC008443.6	3.58879	0.199194	0.488566	0.407711	0.683486	0.999547	Not
AC008443.7	AC008443.7	11.7782	-0.629227	0.453078	-1.38878	0.164899	0.999547	Not
AC008443.8	AC008443.8	1.04628	1.6051	1.13974	1.4083	0.159042	0.999547	Not
AC008443.9	AC008443.9	6.12445	0.0821477	0.564627	0.14549	0.884324	0.999547	Not
AC008453.2	AC008453.2	0.396542	1.38463	2.99104	0.462924	0.643419	0.999547	Not
AC008456.1	AC008456.1	0.178752	0.217052	2.99428	0.0724889	0.942213	0.999547	Not
AC008459.1	AC008459.1	0.207909	0.63136	2.99428	0.210855	0.833	0.999547	Not
AC008462.1	AC008462.1	2.80424	0.404202	0.63316	0.638389	0.523221	0.999547	Not
AC008464.1	AC008464.1	0.467166	2.51904	2.9695	0.848305	0.396268	0.999547	Not
AC008467.1	AC008467.1	55.1631	-0.0860665	0.250009	-0.344254	0.730656	0.999547	Not
AC008474.1	AC008474.1	0.464701	0.796072	2.10191	0.378737	0.704883	0.999547	Not
AC008481.1	AC008481.1	1.41271	-1.66068	0.817982	-2.03022	0.0423346	0.999547	Down
AC008481.2	AC008481.2	1.07042	-0.155909	0.900715	-0.173094	0.862577	0.999547	Not
AC008489.1	AC008489.1	0.364185	1.57698	2.99104	0.527234	0.598031	0.999547	Not
AC008494.1	AC008494.1	5.54448	-0.38474	0.379903	-1.01273	0.311189	0.999547	Not
AC008494.2	AC008494.2	1.0547	0.369072	0.838362	0.44023	0.659771	0.999547	Not
AC008494.3	AC008494.3	6.11306	-0.282866	0.43719	-0.64701	0.517626	0.999547	Not
AC008496.2	AC008496.2	0.182092	0.823717	2.99428	0.275097	0.783242	0.999547	Not
AC008496.3	AC008496.3	0.857931	3.12303	1.95618	1.59649	0.110379	0.999547	Not
AC008497.1	AC008497.1	0.109705	0.409409	2.99428	0.13673	0.891244	0.999547	Not
AC008498.1	AC008498.1	3.22117	0.175707	0.529897	0.331587	0.740201	0.999547	Not
AC008498.2	AC008498.2	0.476124	-0.15054	1.26965	-0.118568	0.905617	0.999547	Not
AC008505.1	AC008505.1	0.0278918	-0.0344935	2.99428	-0.0115198	0.990809	0.999547	Not
AC008507.1	AC008507.1	10.9487	0.268592	0.390855	0.687192	0.491962	0.999547	Not
AC008507.2	AC008507.2	2.19806	0.400812	0.661106	0.606275	0.544332	0.999547	Not
AC008507.4	AC008507.4	1.87904	0.706065	0.759889	0.929169	0.352802	0.999547	Not
AC008507.5	AC008507.5	0.40645	2.31474	2.81434	0.822482	0.410802	0.999547	Not
AC008514.1	AC008514.1	0.424882	2.37076	2.97263	0.79753	0.425144	0.999547	Not
AC008514.2	AC008514.2	0.345796	0.690557	1.81654	0.380149	0.703834	0.999547	Not
AC008517.1	AC008517.1	0.21855	0.63136	2.99428	0.210855	0.833	0.999547	Not
AC008521.1	AC008521.1	0.121395	0.601765	2.99428	0.200972	0.840721	0.999547	Not
AC008522.1	AC008522.1	0.209433	0.63136	2.99428	0.210855	0.833	0.999547	Not
AC008525.1	AC008525.1	1.08599	3.24561	1.76944	1.83426	0.0666158	0.999547	Not
AC008533.1	AC008533.1	1.68259	-0.838866	0.765057	-1.09648	0.272871	0.999547	Not
AC008534.1	AC008534.1	2.04099	0.86576	0.959428	0.90237	0.36686	0.999547	Not
AC008534.2	AC008534.2	0.175685	0.439008	2.29294	0.191461	0.848164	0.999547	Not
AC008537.2	AC008537.2	7.67631	-0.0430052	0.354612	-0.121274	0.903474	0.999547	Not
AC008537.3	AC008537.3	14.1061	-0.0671036	0.313439	-0.214088	0.830478	0.999547	Not
AC008537.4	AC008537.4	19.6554	-0.282701	0.260132	-1.08676	0.277142	0.999547	Not
AC008543.1	AC008543.1	0.0651678	0.187458	2.99428	0.0626053	0.950081	0.999547	Not
AC008543.2	AC008543.2	0.182092	0.823717	2.99428	0.275097	0.783242	0.999547	Not
AC008543.3	AC008543.3	0.851848	0.810013	1.4181	0.571197	0.567866	0.999547	Not
AC008543.4	AC008543.4	0.537762	1.16704	1.3276	0.87906	0.379369	0.999547	Not
AC008543.5	AC008543.5	0.611975	2.31943	2.01113	1.1533	0.248789	0.999547	Not
AC008551.1	AC008551.1	1.26387	1.89969	0.825926	2.30007	0.0214441	0.999547	Up
AC008554.1	AC008554.1	0.728219	0.844631	1.87289	0.450978	0.652005	0.999547	Not
AC008555.1	AC008555.1	21.249	-0.0243913	0.274707	-0.0887904	0.929248	0.999547	Not
AC008555.2	AC008555.2	80.8343	0.0375063	0.33017	0.113597	0.909557	0.999547	Not
AC008555.3	AC008555.3	0.486745	-0.237246	1.21208	-0.195735	0.844817	0.999547	Not
AC008555.4	AC008555.4	80.0376	0.23577	0.242459	0.97241	0.330846	0.999547	Not
AC008555.6	AC008555.6	0.172782	-0.581969	2.76349	-0.210592	0.833205	0.999547	Not
AC008555.7	AC008555.7	38.8427	0.109416	0.212568	0.514733	0.60674	0.999547	Not
AC008558.1	AC008558.1	0.24279	1.04567	2.99428	0.349222	0.726923	0.999547	Not
AC008565.1	AC008565.1	0.182092	0.823717	2.99428	0.275097	0.783242	0.999547	Not
AC008567.1	AC008567.1	0.24279	1.04567	2.99428	0.349222	0.726923	0.999547	Not
AC008567.3	AC008567.3	0.575064	-0.177751	1.16329	-0.152801	0.878555	0.999547	Not
AC008568.1	AC008568.1	1.47739	2.27904	1.21012	1.88332	0.0596564	0.999547	Not
AC008568.2	AC008568.2	0.772038	2.73106	1.25242	2.18063	0.0292107	0.999547	Up
AC008569.2	AC008569.2	7.38054	-0.59781	0.361695	-1.6528	0.0983715	0.999547	Not
AC008571.1	AC008571.1	0.121395	0.601765	2.99428	0.200972	0.840721	0.999547	Not
AC008571.2	AC008571.2	0.485579	2.56763	2.96854	0.864948	0.387067	0.999547	Not
AC008574.1	AC008574.1	0.0948383	-0.22685	2.99428	-0.0757613	0.939609	0.999547	Not
AC008588.1	AC008588.1	0.182092	0.823717	2.99428	0.275097	0.783242	0.999547	Not
AC008591.1	AC008591.1	0.0779961	0.187458	2.99428	0.0626053	0.950081	0.999547	Not
AC008592.1	AC008592.1	0.224378	1.04567	2.99428	0.349222	0.726923	0.999547	Not
AC008592.2	AC008592.2	0.513981	2.37527	2.96854	0.80015	0.423624	0.999547	Not
AC008592.3	AC008592.3	17.4218	-0.101114	0.281814	-0.358797	0.719747	0.999547	Not
AC008592.4	AC008592.4	1.61808	0.363963	0.880077	0.413558	0.679198	0.999547	Not
AC008592.5	AC008592.5	1.28728	0.715029	0.747747	0.956245	0.338949	0.999547	Not
AC008601.1	AC008601.1	0.121395	0.601765	2.99428	0.200972	0.840721	0.999547	Not
AC008608.1	AC008608.1	0.427663	-0.516011	1.14296	-0.451467	0.651653	0.999547	Not
AC008608.2	AC008608.2	1.89353	0.358424	0.655579	0.546728	0.584565	0.999547	Not
AC008610.1	AC008610.1	18.0522	0.0449441	0.297334	0.151157	0.879852	0.999547	Not
AC008619.1	AC008619.1	0.159098	0.217053	2.76775	0.0784223	0.937492	0.999547	Not
AC008620.1	AC008620.1	0.303487	1.26762	2.99428	0.423347	0.672042	0.999547	Not
AC008622.2	AC008622.2	1.81081	-0.591397	0.797486	-0.741577	0.458344	0.999547	Not
AC008625.1	AC008625.1	1.14201	0.72322	1.0807	0.669212	0.50336	0.999547	Not
AC008626.1	AC008626.1	0.0780222	-0.22685	2.99428	-0.0757613	0.939609	0.999547	Not
AC008627.1	AC008627.1	0.157852	0.409409	2.99428	0.13673	0.891244	0.999547	Not
AC008629.1	AC008629.1	2.74354	1.23754	0.699483	1.76923	0.0768563	0.999547	Not
AC008632.1	AC008632.1	0.121395	0.601765	2.99428	0.200972	0.840721	0.999547	Not
AC008635.1	AC008635.1	0.0872958	-0.419207	2.99428	-0.140003	0.888658	0.999547	Not
AC008635.2	AC008635.2	3.43743	-0.193651	0.516909	-0.374632	0.707934	0.999547	Not
AC008638.1	AC008638.1	0.0690799	0.601765	2.99428	0.200972	0.840721	0.999547	Not
AC008638.2	AC008638.2	0.432614	2.03281	2.39361	0.849266	0.395733	0.999547	Not
AC008638.3	AC008638.3	0.121395	0.601765	2.99428	0.200972	0.840721	0.999547	Not
AC008641.1	AC008641.1	0.0636077	0.187458	2.99428	0.0626053	0.950081	0.999547	Not
AC008649.1	AC008649.1	1.68038	-0.365319	0.854198	-0.427675	0.668888	0.999547	Not
AC008649.2	AC008649.2	0.879036	-1.93705	0.965139	-2.00702	0.0447478	0.999547	Down
AC008652.1	AC008652.1	0.121395	0.601765	2.99428	0.200972	0.840721	0.999547	Not
AC008655.2	AC008655.2	2.69504	0.763965	0.478153	1.59774	0.1101	0.999547	Not
AC008659.1	AC008659.1	0.399518	1.1865	2.4419	0.48589	0.627046	0.999547	Not
AC008662.1	AC008662.1	0.182092	0.823717	2.99428	0.275097	0.783242	0.999547	Not
AC008663.2	AC008663.2	6.24741	-0.0662415	0.40383	-0.164033	0.869705	0.999547	Not
AC008663.3	AC008663.3	0.449301	1.19921	1.81572	0.660463	0.508957	0.999547	Not
AC008667.1	AC008667.1	0.920734	-0.262067	1.013	-0.258705	0.795863	0.999547	Not
AC008667.2	AC008667.2	0.207198	0.024695	2.99428	0.00824741	0.99342	0.999547	Not
AC008667.3	AC008667.3	0.507456	0.354073	1.15398	0.306828	0.758975	0.999547	Not
AC008674.1	AC008674.1	0.787582	1.56324	1.38689	1.12715	0.259677	0.999547	Not
AC008676.1	AC008676.1	17.1881	0.0183096	0.418521	0.0437482	0.965105	0.999547	Not
AC008676.2	AC008676.2	0.121395	0.601765	2.99428	0.200972	0.840721	0.999547	Not
AC008677.1	AC008677.1	0.24279	1.04567	2.99428	0.349222	0.726923	0.999547	Not
AC008679.1	AC008679.1	0.614969	-1.2097	1.48665	-0.81371	0.415811	0.999547	Not
AC008680.1	AC008680.1	2.02644	-0.422577	0.557074	-0.758564	0.448113	0.999547	Not
AC008687.4	AC008687.4	4.6384	0.451008	0.520139	0.86709	0.385893	0.999547	Not
AC008691.1	AC008691.1	5.90207	1.63137	0.630731	2.58647	0.00969633	0.999547	Up
AC008694.1	AC008694.1	0.424882	2.37076	2.97263	0.79753	0.425144	0.999547	Not
AC008695.2	AC008695.2	1.2519	-0.690577	1.00991	-0.683803	0.4941	0.999547	Not
AC008696.2	AC008696.2	0.160406	0.409409	2.99428	0.13673	0.891244	0.999547	Not
AC008700.1	AC008700.1	0.395877	1.38463	2.99104	0.462924	0.643419	0.999547	Not
AC008703.1	AC008703.1	0.120759	0.409409	2.99428	0.13673	0.891244	0.999547	Not
AC008705.1	AC008705.1	0.121395	0.601765	2.99428	0.200972	0.840721	0.999547	Not
AC008705.2	AC008705.2	0.121395	0.601765	2.99428	0.200972	0.840721	0.999547	Not
AC008708.1	AC008708.1	0.336227	1.07526	2.99428	0.359106	0.719516	0.999547	Not
AC008708.2	AC008708.2	0.182092	0.823717	2.99428	0.275097	0.783242	0.999547	Not
AC008725.1	AC008725.1	0.424882	2.37076	2.97263	0.79753	0.425144	0.999547	Not
AC008728.1	AC008728.1	0.331379	1.07526	2.99428	0.359106	0.719516	0.999547	Not
AC008731.1	AC008731.1	3.76682	-0.273056	0.570777	-0.478393	0.63237	0.999547	Not
AC008733.1	AC008733.1	0.146944	-0.803921	2.84107	-0.282964	0.777204	0.999547	Not
AC008734.1	AC008734.1	2.02253	0.339312	0.593428	0.571783	0.567469	0.999547	Not
AC008734.2	AC008734.2	0.446717	0.564474	1.46417	0.385525	0.699848	0.999547	Not
AC008735.1	AC008735.1	20.0367	-0.262632	0.275205	-0.954313	0.339925	0.999547	Not
AC008735.2	AC008735.2	90.5719	-0.118381	0.341302	-0.346851	0.728703	0.999547	Not
AC008735.4	AC008735.4	24.7109	-0.308016	0.213828	-1.44048	0.149732	0.999547	Not
AC008735.5	AC008735.5	0.213303	0.439006	2.60212	0.168711	0.866024	0.999547	Not
AC008736.1	AC008736.1	22.3088	-0.189163	0.230705	-0.819934	0.412254	0.999547	Not
AC008736.2	AC008736.2	1.45352	-0.730052	0.769334	-0.94894	0.342651	0.999547	Not
AC008737.1	AC008737.1	3.22199	0.153341	0.484595	0.316431	0.751675	0.999547	Not
AC008737.2	AC008737.2	0.0650878	-0.22685	2.99428	-0.0757613	0.939609	0.999547	Not
AC008738.1	AC008738.1	0.569368	0.641064	1.16361	0.550927	0.581684	0.999547	Not
AC008738.2	AC008738.2	0.822364	-0.617486	0.948675	-0.650893	0.515115	0.999547	Not
AC008738.4	AC008738.4	0.528678	2.12753	2.38863	0.89069	0.373096	0.999547	Not
AC008738.6	AC008738.6	0.0997085	0.187458	2.99428	0.0626053	0.950081	0.999547	Not
AC008739.1	AC008739.1	0.182092	0.823717	2.99428	0.275097	0.783242	0.999547	Not
AC008739.2	AC008739.2	0.455143	0.757073	1.62163	0.466858	0.640601	0.999547	Not
AC008739.3	AC008739.3	0.711697	0.722377	0.944045	0.765194	0.444156	0.999547	Not
AC008739.5	AC008739.5	1.34702	1.95292	1.24624	1.56705	0.117103	0.999547	Not
AC008740.1	AC008740.1	0.780657	1.49075	1.35225	1.10242	0.270281	0.999547	Not
AC008740.2	AC008740.2	0.307513	1.63003	2.1188	0.76932	0.441704	0.999547	Not
AC008742.1	AC008742.1	0.452571	0.305839	2.08249	0.146862	0.883241	0.999547	Not
AC008743.1	AC008743.1	0.24279	1.04567	2.99428	0.349222	0.726923	0.999547	Not
AC008747.1	AC008747.1	0.281463	1.26762	2.99428	0.423347	0.672042	0.999547	Not
AC008750.1	AC008750.1	10.8414	-0.230058	0.286651	-0.802571	0.422223	0.999547	Not
AC008750.2	AC008750.2	5.02855	0.225949	0.439635	0.513947	0.607289	0.999547	Not
AC008750.3	AC008750.3	0.57569	1.08858	1.1184	0.973335	0.330387	0.999547	Not
AC008750.5	AC008750.5	6.68716	-0.671148	0.338888	-1.98044	0.047654	0.999547	Not
AC008750.6	AC008750.6	0.121395	0.601765	2.99428	0.200972	0.840721	0.999547	Not
AC008750.7	AC008750.7	3.26851	-0.826796	0.556005	-1.48703	0.137007	0.999547	Not
AC008751.1	AC008751.1	0.398566	0.690548	2.99428	0.230623	0.817608	0.999547	Not
AC008751.3	AC008751.3	0.147216	0.217053	2.82018	0.0769644	0.938652	0.999547	Not
AC008752.1	AC008752.1	0.222709	-0.16766	2.59653	-0.0645708	0.948516	0.999547	Not
AC008752.2	AC008752.2	0.182092	0.823717	2.99428	0.275097	0.783242	0.999547	Not
AC008752.3	AC008752.3	1.37107	0.280597	1.01205	0.277256	0.781583	0.999547	Not
AC008752.4	AC008752.4	13.7765	0.00327249	0.240597	0.0136015	0.989148	0.999547	Not
AC008753.1	AC008753.1	1.46307	0.398356	0.794073	0.501661	0.615906	0.999547	Not
AC008753.2	AC008753.2	5.85183	0.2222	0.393362	0.564873	0.57216	0.999547	Not
AC008753.3	AC008753.3	2.6307	0.307225	0.53885	0.570149	0.568577	0.999547	Not
AC008758.2	AC008758.2	0.544215	0.379832	1.4825	0.256211	0.797788	0.999547	Not
AC008758.3	AC008758.3	11.6272	0.0215504	0.368294	0.0585141	0.953339	0.999547	Not
AC008759.2	AC008759.2	1.11883	1.04985	0.854835	1.22813	0.219397	0.999547	Not
AC008759.3	AC008759.3	1.39186	-0.0140107	0.790676	-0.01772	0.985862	0.999547	Not
AC008760.1	AC008760.1	15.0641	0.25707	0.334648	0.768179	0.442381	0.999547	Not
AC008760.2	AC008760.2	0.698953	0.25848	1.27705	0.202405	0.8396	0.999547	Not
AC008763.1	AC008763.1	24.2768	-0.0607679	0.198682	-0.305856	0.759715	0.999547	Not
AC008764.10	AC008764.10	2.49604	-0.318391	0.623358	-0.510768	0.609514	0.999547	Not
AC008764.2	AC008764.2	71.2176	-0.0742881	0.157204	-0.472558	0.636529	0.999547	Not
AC008764.6	AC008764.6	18.3423	0.546408	0.26184	2.0868	0.0369063	0.999547	Not
AC008764.8	AC008764.8	21.6463	-0.178436	0.229462	-0.777625	0.43679	0.999547	Not
AC008764.9	AC008764.9	6.05977	-0.147874	0.352072	-0.420011	0.674477	0.999547	Not
AC008766.1	AC008766.1	0.435265	0.733365	1.59384	0.460123	0.645428	0.999547	Not
[truncated: 44,605 more rows]
