# Supplementary material for: DEPDC1B, CDCA2, APOBEC3B, and TYMS are potential hub genes and therapeutic targets for diagnosing dialysis patients with heart failure
Source: Front Cardiovasc Med. 2025 Jan 8;11:1442238. doi: 10.3389/fcvm.2024.1442238 (PMC11752391; doi:10.3389/fcvm.2024.1442238)
Supplement: Supplementary file 3 [file Table2.xlsx]

## Sheet: Table S2
x
ABCB9
ADM2
AL133467.1
ALDH18A1
ALDH1L2
ANKRD36BP2
APOBEC3B
AURKA
AURKB
B4GALT2
BHLHA15
BHLHE41
BIRC5
BMP8B
BUB1
BUB1B
CAV1
CCDC167
CCNA2
CCNB1
CCNB2
CCNE1
CCNF
CCR10
CDC20
CDC25A
CDC45
CDC6
CDCA2
CDCA3
CDCA5
CDCA8
CDK1
CDKN3
CDT1
CENPA
CENPH
CENPM
CENPS
CEP55
CHAC2
CHAF1B
CHEK1
CHPF
DEPDC1B
DERL3
DLGAP5
DNAJB11
DTL
ELL2
ESPL1
EXO1
FER1L4
FOXM1
GARS1
GGH
GINS1
GINS2
GLDC
GPRC5D
GTSE1
HID1
HJURP
HMMR
HSP90B1
ITM2C
JCHAIN
KCNN3
KIF18B
KIF20A
KIF2C
KIF4A
KIFC1
KLHL14
KPNA2
LAMA5
MANF
MCM10
MCM2
MCM4
MCM6
MELK
MGAT3
MIPEP
MTHFD1L
MYBL2
MZB1
NARS2
NCAPG
NCAPH
NEK2
NQO1
ORC1
PAICS
PARM1
PCLAF
PHGDH
PIF1
PIM2
PKMYT1
PLEKHH3
POLQ
POU2AF1
PSAT1
PTTG1
PYCR1
RAD51
RGS16
RRM2
SDC1
SEC11C
SHCBP1
SKA1
SKA3
SLC6A9
SLCO4A1
SPAG5
SPATS2
SPC24
STMN1
STT3A
TCF19
TENT5C
TICRR
TMED10
TMEM241
TMEM97
TNFRSF13B
TNFRSF17
TOP2A
TOX2
TP73
TPX2
TRAIP
TRIP13
TROAP
TSHR
TTK
TXNDC11
TXNDC5
TYMS
UAP1
UBE2T
WFS1
XBP1
ZBTB32
ZWINT
