# Supplementary material for: DEPDC1B, CDCA2, APOBEC3B, and TYMS are potential hub genes and therapeutic targets for diagnosing dialysis patients with heart failure
Source: Front Cardiovasc Med. 2025 Jan 8;11:1442238. doi: 10.3389/fcvm.2024.1442238 (PMC11752391; doi:10.3389/fcvm.2024.1442238)
Supplement: Supplementary file 4 [file Table3.xlsx]

## Sheet: Table S3
	ONTOLOGY	ID	Description	GeneRatio	BgRatio	pvalue	p.adjust	qvalue	geneID	Count
GO:0002069	BP	GO:0002069	columnar/cuboidal epithelial cell maturation	44978	11/18903	6.43e-05	0.0232657	0.014818	BHLHA15/TYMS	2
GO:0010832	BP	GO:0010832	negative regulation of myotube differentiation	44978	15/18903	0.000122353	0.0232657	0.014818	BHLHE41/BHLHA15	2
GO:0046653	BP	GO:0046653	tetrahydrofolate metabolic process	44978	18/18903	0.000177928	0.0232657	0.014818	ALDH1L2/TYMS	2
GO:0002070	BP	GO:0002070	epithelial cell maturation	44978	22/18903	0.000267918	0.0232657	0.014818	BHLHA15/TYMS	2
GO:0007088	BP	GO:0007088	regulation of mitotic nuclear division	45006	118/18903	0.000290522	0.0232657	0.014818	CDCA2/NEK2/TTK	3
GO:0010948	BP	GO:0010948	negative regulation of cell cycle process	45037	318/18903	0.000375138	0.0232657	0.014818	CDC6/GTSE1/NEK2/TTK	4
GO:0051983	BP	GO:0051983	regulation of chromosome segregation	45006	132/18903	0.000403739	0.0232657	0.014818	CDCA2/CDC6/TTK	3
GO:0006760	BP	GO:0006760	folic acid-containing compound metabolic process	44978	27/18903	0.000405736	0.0232657	0.014818	ALDH1L2/TYMS	2
GO:0140014	BP	GO:0140014	mitotic nuclear division	45037	325/18903	0.000407377	0.0232657	0.014818	CDCA2/CDC6/NEK2/TTK	4
GO:0007093	BP	GO:0007093	mitotic cell cycle checkpoint signaling	45006	141/18903	0.000489647	0.0248267	0.0158122	CDC6/GTSE1/TTK	3
GO:0051783	BP	GO:0051783	regulation of nuclear division	45006	145/18903	0.00053131	0.0248267	0.0158122	CDCA2/NEK2/TTK	3
GO:0042558	BP	GO:0042558	pteridine-containing compound metabolic process	44978	34/18903	0.000645451	0.0255202	0.0162539	ALDH1L2/TYMS	2
GO:0051973	BP	GO:0051973	positive regulation of telomerase activity	44978	34/18903	0.000645451	0.0255202	0.0162539	NEK2/PARM1	2
GO:0007059	BP	GO:0007059	chromosome segregation	45037	382/18903	0.000748206	0.0265731	0.0169245	CDCA2/CDC6/NEK2/TTK	4
GO:0006270	BP	GO:0006270	DNA replication initiation	44978	38/18903	0.000806665	0.0265731	0.0169245	CDC6/MCM10	2
GO:0006730	BP	GO:0006730	one-carbon metabolic process	44978	39/18903	0.000849699	0.0265731	0.0169245	ALDH1L2/TYMS	2
GO:0051154	BP	GO:0051154	negative regulation of striated muscle cell differentiation	44978	40/18903	0.000893822	0.0265731	0.0169245	BHLHE41/BHLHA15	2
GO:0045786	BP	GO:0045786	negative regulation of cell cycle	45037	405/18903	0.000930576	0.0265731	0.0169245	CDC6/GTSE1/NEK2/TTK	4
GO:0000075	BP	GO:0000075	cell cycle checkpoint signaling	45006	186/18903	0.00109414	0.0288598	0.0183809	CDC6/GTSE1/TTK	3
GO:0010830	BP	GO:0010830	regulation of myotube differentiation	44978	46/18903	0.00118128	0.0288598	0.0183809	BHLHE41/BHLHA15	2
GO:0051972	BP	GO:0051972	regulation of telomerase activity	44978	47/18903	0.00123296	0.0288598	0.0183809	NEK2/PARM1	2
GO:1901991	BP	GO:1901991	negative regulation of mitotic cell cycle phase transition	45006	194/18903	0.00123524	0.0288598	0.0183809	CDC6/GTSE1/TTK	3
GO:0071897	BP	GO:0071897	DNA biosynthetic process	45006	198/18903	0.00130991	0.0292735	0.0186444	NEK2/PARM1/TYMS	3
GO:0002066	BP	GO:0002066	columnar/cuboidal epithelial cell development	44978	50/18903	0.0013944	0.0293423	0.0186882	BHLHA15/TYMS	2
GO:0000070	BP	GO:0000070	mitotic sister chromatid segregation	45006	204/18903	0.00142715	0.0293423	0.0186882	CDC6/NEK2/TTK	3
GO:0044772	BP	GO:0044772	mitotic cell cycle phase transition	45037	473/18903	0.00165171	0.0326529	0.0207968	CDC6/GTSE1/MELK/TTK	4
GO:0000280	BP	GO:0000280	nuclear division	45037	481/18903	0.00175649	0.0334383	0.021297	CDCA2/CDC6/NEK2/TTK	4
GO:0046777	BP	GO:0046777	protein autophosphorylation	45006	226/18903	0.001913	0.0351172	0.0223663	MELK/NEK2/TTK	3
GO:0000819	BP	GO:0000819	sister chromatid segregation	45006	239/18903	0.00224322	0.0397591	0.0253227	CDC6/NEK2/TTK	3
GO:0045930	BP	GO:0045930	negative regulation of mitotic cell cycle	45006	246/18903	0.00243484	0.0417169	0.0265697	CDC6/GTSE1/TTK	3
GO:0033044	BP	GO:0033044	regulation of chromosome organization	45006	252/18903	0.00260696	0.042352	0.0269741	CDC6/NEK2/TTK	3
GO:0051148	BP	GO:0051148	negative regulation of muscle cell differentiation	44978	69/18903	0.0026367	0.042352	0.0269741	BHLHE41/BHLHA15	2
GO:2000573	BP	GO:2000573	positive regulation of DNA biosynthetic process	44978	74/18903	0.00302556	0.0471254	0.0300144	NEK2/PARM1	2
GO:1901988	BP	GO:1901988	negative regulation of cell cycle phase transition	45006	272/18903	0.00323465	0.0489003	0.0311448	CDC6/GTSE1/TTK	3
GO:0003688	MF	GO:0003688	DNA replication origin binding	44977	16/18432	0.00013301	0.0071981	0.00454617	CDC6/MCM10	2
GO:0016646	MF	GO:0016646	oxidoreductase activity, acting on the CH-NH group of donors, NAD or NADP as acceptor	44977	18/18432	0.000169367	0.0071981	0.00454617	ALDH1L2/PYCR1	2
GO:0016645	MF	GO:0016645	oxidoreductase activity, acting on the CH-NH group of donors	44977	28/18432	0.000415722	0.0117788	0.00743924	ALDH1L2/PYCR1	2
