# Supplementary material for: DEPDC1B, CDCA2, APOBEC3B, and TYMS are potential hub genes and therapeutic targets for diagnosing dialysis patients with heart failure
Source: Front Cardiovasc Med. 2025 Jan 8;11:1442238. doi: 10.3389/fcvm.2024.1442238 (PMC11752391; doi:10.3389/fcvm.2024.1442238)
Supplement: Supplementary file 5 [file Table4.xlsx]

## Sheet: Table S4
drug	Status	Type	gene
Raltitrexed(DB00293)	approved, investigational	inhibitor	TYMS
Floxuridine(DB00322)	approved		TYMS
Fluorouracil(DB00544)	approved	other/unknown	TYMS
Pemetrexed(DB00642)	approved, investigational	inhibitor	TYMS
Capecitabine(DB01101)	approved, investigational	inhibitor	TYMS
Gemcitabine(DB00441)	approved	inhibitor	TYMS
Deoxyuridine monophosphate(DB03800)	experimental		TYMS
S,S-(2-Hydroxyethyl)Thiocysteine(DB04530)	experimental		TYMS
Thymidine monophosphate(DB01643)	experimental	product of	TYMS
Trifluridine(DB00432)	approved, investigational	inhibitor	TYMS
ANX-510(DB05308)	investigational		TYMS
Thymectacin(DB05116)	investigational		TYMS
OSI-7904L(DB05457)	investigational		TYMS
10-Propargyl-5,8-Dideazafolic Acid(DB03541)	experimental		TYMS
2,4-Diamino-5-phenyl-6-ethylpyrimidine(DB07577)	experimental		TYMS
N-[2-Chloro-5-(trifluoromethyl)phenyl]imidodicarbonimidic diamide(DB08478)	experimental		TYMS
N-(3,5-dimethoxyphenyl)imidodicarbonimidic diamide(DB08479)	experimental		TYMS
6,6-DIMETHYL-1-[3-(2,4,5-TRICHLOROPHENOXY)PROPOXY]-1,6-DIHYDRO-1,3,5-TRIAZINE-2,4-DIAMINE(DB08734)	experimental		TYMS
Fluorouracil(DB00544)	approved	substrate	TYMS
Methotrexate(DB00563)	approved	substrate	TYMS
Pralatrexate(DB06813)	approved, investigational	substrate/inhibitor	TYMS
Tegafur-uracil(DB09327)	approved, investigational	antagonist	TYMS
Tegafur(DB09256)	approved, investigational	inhibitor	TYMS
Methotrexate(DB00563)	approved	inhibitor	TYMS
