# Supplementary material for: DEPDC1B, CDCA2, APOBEC3B, and TYMS are potential hub genes and therapeutic targets for diagnosing dialysis patients with heart failure
Source: Front Cardiovasc Med. 2025 Jan 8;11:1442238. doi: 10.3389/fcvm.2024.1442238 (PMC11752391; doi:10.3389/fcvm.2024.1442238)
Supplement: Supplementary file 6 [file Table5.xlsx]

## Sheet: Baseline table
ID	Group	Sex	Left ventricular hypertrophy	time on dialysis(months)	Age	BMI	NTpro-BNP	EF(left ventricular ejection fraction)
YQ3A1	dialysis patients without heart failure	male	no	6	46	23.26	358	72
YQ3A2	dialysis patients without heart failure	male	no	10	45	21.88	740	58
YQ3A3	dialysis patients without heart failure	male	yes	12	72	18.79	322.3	76
YQ3A5	dialysis patients without heart failure	famale	no	15	71	20.2	4873	60
YQ3A6	dialysis patients without heart failure	male	no	4	56	24.61	434	68
YQ3A9	dialysis patients without heart failure	male	yes	7	75	23.43	1249	63
YQ3A12	dialysis patients without heart failure	male	yes	5	74	22.1	4430	71
YQ3A13	dialysis patients without heart failure	famale	yes	8	84	17.67	4303	63
YQ3A14	dialysis patients without heart failure	famale	no	8	53	20.21	2479	65
YQ3A15	dialysis patients without heart failure	famale	no	3	68	16.02	488	69
YQ3C1	dialysis patients without heart failure	male	no	5	30	19.47	4680	63
YQ3C2	dialysis patients without heart failure	male	yes	5	58	18.35	867	71
YQ3C3	dialysis patients without heart failure	famale	yes	4	53	18.9	1192	70
YQ3C4	dialysis patients without heart failure	male	yes	7	30	24.62	1096	70
YQ3C5	dialysis patients without heart failure	male	yes	8	52	20.21	3950	77
YQ3B1	dialysis patients with heart failure	male	yes	7	26	19.16	35000	62
YQ3B2	dialysis patients with heart failure	male	yes	9	54	20.31	25449	39
YQ3B3	dialysis patients with heart failure	male	yes	11	55	17.73	35000	69
YQ3B4	dialysis patients with heart failure	male	yes	16	45	25.03	21130	70
YQ3B5	dialysis patients with heart failure	famale	yes	3	59	18.55	17844	37
YQ3B6	dialysis patients with heart failure	famale	yes	8	55	18.95	34773	76
YQ3B8	dialysis patients with heart failure	male	yes	4	52	20.42	35000	77
YQ3B12	dialysis patients with heart failure	male	yes	6	74	22.58	35000	61
YQ3B14	dialysis patients with heart failure	male	yes	7	52	21.48	35000	70
YQ3B15	dialysis patients with heart failure	famale	yes	9	71	22.66	35000	73
YQ3D1	dialysis patients with heart failure	famale	yes	4	65	24.22	35000	67
YQ3D2	dialysis patients with heart failure	male	yes	6	35	17.63	35000	65
YQ3D3	dialysis patients with heart failure	famale	yes	6	74	24.02	17164	70
YQ3D4	dialysis patients with heart failure	male	yes	7	59	21.83	70000	65
YQ3D5	dialysis patients with heart failure	male	yes		59	19.45	24991	67

## Sheet: Group comparison
	Table S6 Group comparison
Variable	Group Case (n=15)	Group normal (n=15)	Z	P	Method
Sex ,n(%)			0	1	Chi-square test
famale	5(33.333)	5(33.333)
male	10(66.667)	10(66.667)
Left ventricular hypertrophy ,n(%)			nan	nan	Chi-square test
no	0(0.000)	7(46.667)
yes	15(100.000)	8(53.333)
time on dialysis(months)	7.000[6.000,8.000]	7.000[5.000,8.000]	0.187	0.867	Mannwhitney-U
Age ,mean(±SD)	55.667±12.856	57.800±15.613	-0.395	0.696	t-test
BMI ,mean(±SD)	20.935±2.319	20.648±2.499	0.315	0.755	t-test
NTpro-BNP ,median[IQR]	35000.000[25449.000,35000.000]	1192.000[740.000,3950.000]	4.666	<0.001	Mannwhitney-U
EF ,median[IQR]	67.000[65.000,70.000]	69.000[63.000,71.000]	-0.415	0.692	Mannwhitney-U
Note：EF,left ventricular ejection fraction
